# Supplementary material for: Landslide susceptibility zonation using the analytical hierarchy process (AHP) in the Great Xi’an Region, China
Source: Sci Rep. 2024 Feb 5;14:2941. doi: 10.1038/s41598-024-53630-y (PMC10844316; doi:10.1038/s41598-024-53630-y)
Supplement: Supplementary file 1 — Supplementary Information. [file 41598_2024_53630_MOESM1_ESM.zip]

Archive with 36 entries (36 files):
- Data/DEM.tfw
- Data/DEM.tif
- Data/DEM.tif.aux.xml
- Data/DEM.tif.ovr
- Data/DEM.tif.vat.cpg
- Data/DEM.tif.vat.dbf
- Data/landslide.cpg
- Data/landslide.dbf
- Data/landslide.prj
- Data/landslide.sbn
- Data/landslide.sbx
- Data/landslide.shp
- Data/landslide.shp.xml
- Data/landslide.shx
- Data/landuse.tfw
- Data/landuse.tif
- Data/landuse.tif.aux.xml
- Data/landuse.tif.ovr
- Data/landuse.tif.vat.cpg
- Data/landuse.tif.vat.dbf
- Data/lithology_and_soils.cpg
- Data/lithology_and_soils.dbf
- Data/lithology_and_soils.prj
- Data/lithology_and_soils.sbn
- Data/lithology_and_soils.sbx
- Data/lithology_and_soils.shp
- Data/lithology_and_soils.shp.xml
- Data/lithology_and_soils.shx
- Data/river.cpg
- Data/river.dbf
- Data/river.prj
- Data/river.sbn
- Data/river.sbx
- Data/river.shp
- Data/river.shp.xml
- Data/river.shx
