# Supplementary material for: Landslide susceptibility zonation using the analytical hierarchy process (AHP) in the Great Xi’an Region, China
Source: Sci Rep. 2024 Feb 5;14:2941. doi: 10.1038/s41598-024-53630-y (PMC10844316; doi:10.1038/s41598-024-53630-y)
Supplement: Supplementary file 1 — Supplementary Information. [file 41598_2024_53630_MOESM1_ESM.zip › Data/DEM.tif.aux.xml]

<PAMDataset>
  <PAMRasterBand band="1">
    <Histograms>
      <HistItem>
        <HistMin>207</HistMin>
        <HistMax>3754</HistMax>
        <BucketCount>256</BucketCount>
        <IncludeOutOfRange>1</IncludeOutOfRange>
        <Approximate>0</Approximate>
        <HistCounts>34|137|396|991|3008|9949|21130|53377|458767|709928|573840|696711|951639|1044848|960727|694212|528062|428785|454635|451606|455475|467239|354697|363439|388685|348236|323973|303659|247345|210282|186200|189257|183309|161614|159784|157915|152322|146441|139724|133959|129932|130218|135168|138035|132034|143669|145882|144012|144565|142751|143684|144111|146663|149003|146448|132179|138783|132756|131272|125752|122680|120125|116684|113782|108423|106082|96046|102179|99631|98616|99325|99723|97883|97035|96935|96244|96385|89589|97625|98591|99233|99080|100114|100919|100397|99908|99821|100382|93972|101176|99009|97532|95352|94226|93124|91189|89277|86680|84957|77408|80555|79186|77082|75446|74024|72746|71625|70514|68783|68487|61914|65980|63803|62742|62074|61203|60256|59165|57799|56646|56506|51178|54064|53118|52263|50880|49674|48110|46799|45354|44421|42922|38931|40449|38915|37865|36799|35401|33960|33002|31886|30918|29607|26445|27770|27028|25962|24588|23616|22524|22075|21104|19798|18666|17654|15263|15451|14753|13930|13103|12651|11754|11060|10489|9900|9522|8562|8576|7820|7076|6754|6319|6016|5296|4973|4531|4236|3736|3702|3560|3238|3101|2902|2612|2511|2386|2395|2224|1848|2005|1922|1806|1679|1679|1613|1624|1522|1484|1458|1313|1370|1531|1445|1225|1167|1136|1091|1092|1112|1005|942|1028|1103|1123|1152|1165|1200|1186|1027|909|810|675|746|702|710|696|746|767|750|775|748|746|667|665|651|585|647|589|602|545|523|485|363|348|400|399|294|274|304|237|130|117|84|32|38|1</HistCounts>
      </HistItem>
    </Histograms>
    <Metadata>
      <MDI key="RepresentationType">THEMATIC</MDI>
      <MDI key="STATISTICS_COVARIANCES">305667.9738871918</MDI>
      <MDI key="STATISTICS_EXCLUDEDVALUES"></MDI>
      <MDI key="STATISTICS_MAXIMUM">3754</MDI>
      <MDI key="STATISTICS_MEAN">862.02493281579</MDI>
      <MDI key="STATISTICS_MINIMUM">207</MDI>
      <MDI key="STATISTICS_SKIPFACTORX">1</MDI>
      <MDI key="STATISTICS_SKIPFACTORY">1</MDI>
      <MDI key="STATISTICS_STDDEV">552.87247524831</MDI>
    </Metadata>
  </PAMRasterBand>
</PAMDataset>
