# Supplementary material for: Landslide susceptibility zonation using the analytical hierarchy process (AHP) in the Great Xi’an Region, China
Source: Sci Rep. 2024 Feb 5;14:2941. doi: 10.1038/s41598-024-53630-y (PMC10844316; doi:10.1038/s41598-024-53630-y)
Supplement: Supplementary file 1 — Supplementary Information. [file 41598_2024_53630_MOESM1_ESM.zip › Data/landuse.tif.aux.xml]

<PAMDataset>
  <PAMRasterBand band="1">
    <Histograms>
      <HistItem>
        <HistMin>-0.5</HistMin>
        <HistMax>80.5</HistMax>
        <BucketCount>81</BucketCount>
        <IncludeOutOfRange>1</IncludeOutOfRange>
        <Approximate>0</Approximate>
        <HistCounts>0|0|0|0|0|0|0|0|0|0|11749020|0|0|0|0|0|0|0|0|0|7377949|0|0|0|0|0|0|0|0|0|768454|0|0|0|0|0|0|0|0|0|78|0|0|0|0|0|0|0|0|0|12407|0|0|0|0|0|0|0|0|0|99691|0|0|0|0|0|0|0|0|0|0|0|0|0|0|0|0|0|0|0|2706088</HistCounts>
      </HistItem>
    </Histograms>
    <Metadata>
      <MDI key="RepresentationType">THEMATIC</MDI>
      <MDI key="STATISTICS_COVARIANCES">485.2458499990339</MDI>
      <MDI key="STATISTICS_EXCLUDEDVALUES"></MDI>
      <MDI key="STATISTICS_MAXIMUM">80</MDI>
      <MDI key="STATISTICS_MEAN">22.506023350591</MDI>
      <MDI key="STATISTICS_MINIMUM">10</MDI>
      <MDI key="STATISTICS_SKIPFACTORX">1</MDI>
      <MDI key="STATISTICS_SKIPFACTORY">1</MDI>
      <MDI key="STATISTICS_STDDEV">22.028296575065</MDI>
    </Metadata>
  </PAMRasterBand>
</PAMDataset>
