# Supplementary material for: Landslide susceptibility zonation using the analytical hierarchy process (AHP) in the Great Xi’an Region, China
Source: Sci Rep. 2024 Feb 5;14:2941. doi: 10.1038/s41598-024-53630-y (PMC10844316; doi:10.1038/s41598-024-53630-y)
Supplement: Supplementary file 1 — Supplementary Information. [file 41598_2024_53630_MOESM1_ESM.zip › Data/river.shp.xml]

<?xml version="1.0" encoding="UTF-8"?>
<metadata xml:lang="zh"><Esri><CreaDate>20230911</CreaDate><CreaTime>09335800</CreaTime><ArcGISFormat>1.0</ArcGISFormat><SyncOnce>FALSE</SyncOnce><DataProperties><lineage><Process ToolSource="c:\program files\arcgis\desktop10.0\ArcToolbox\Toolboxes\Data Management Tools.tbx\AddField" Date="20120606" Time="220325">AddField C:\25万缩编MDB模版\moban.mdb\HYDL SXSC SHORT # # # # NULLABLE NON_REQUIRED #</Process><Process ToolSource="C:\Program Files\ArcGIS\Desktop10.0\ArcToolbox\Toolboxes\Data Management Tools.tbx\Append" Date="20120819" Time="153908">Append F:\陈刚25万\L51C003002\5万数据\L51E012006.mdb\HYDL F:\陈刚25万\L51C003002\5万数据\pjh.mdb\HYDL NO_TEST "GB "GB" true false false 4 Long 0 0 ,First,#,F:\陈刚25万\L51C003002\5万数据\L51E012006.mdb\HYDL,GB,-1,-1;HYDC "HYDC" true true false 8 Text 0 0 ,First,#,F:\陈刚25万\L51C003002\5万数据\L51E012006.mdb\HYDL,HYDC,-1,-1;NAME "NAME" true true false 60 Text 0 0 ,First,#,F:\陈刚25万\L51C003002\5万数据\L51E012006.mdb\HYDL,NAME,-1,-1;PERIOD "PERIOD" true true false 20 Text 0 0 ,First,#,F:\陈刚25万\L51C003002\5万数据\L51E012006.mdb\HYDL,PERIOD,-1,-1;SHAPE_Length "SHAPE_Length" false true true 8 Double 0 0 ,First,#,F:\陈刚25万\L51C003002\5万数据\L51E012006.mdb\HYDL,Shape_Length,-1,-1;SXSC "SXSC" true true false 2 Short 0 0 ,First,#" #</Process><Process ToolSource="C:\Program Files\ArcGIS\Desktop10.0\ArcToolbox\Toolboxes\Data Management Tools.tbx\Append" Date="20120819" Time="154038">Append F:\陈刚25万\L51C003002\5万数据\L51E012007.mdb\HYDL F:\陈刚25万\L51C003002\5万数据\pjh.mdb\HYDL NO_TEST "GB "GB" true false false 4 Long 0 0 ,First,#,F:\陈刚25万\L51C003002\5万数据\L51E012007.mdb\HYDL,GB,-1,-1;HYDC "HYDC" true true false 8 Text 0 0 ,First,#,F:\陈刚25万\L51C003002\5万数据\L51E012007.mdb\HYDL,HYDC,-1,-1;NAME "NAME" true true false 60 Text 0 0 ,First,#,F:\陈刚25万\L51C003002\5万数据\L51E012007.mdb\HYDL,NAME,-1,-1;PERIOD "PERIOD" true true false 20 Text 0 0 ,First,#,F:\陈刚25万\L51C003002\5万数据\L51E012007.mdb\HYDL,PERIOD,-1,-1;SHAPE_Length "SHAPE_Length" false true true 8 Double 0 0 ,First,#,F:\陈刚25万\L51C003002\5万数据\L51E012007.mdb\HYDL,Shape_Length,-1,-1;SXSC "SXSC" true true false 2 Short 0 0 ,First,#" #</Process><Process ToolSource="C:\Program Files\ArcGIS\Desktop10.0\ArcToolbox\Toolboxes\Data Management Tools.tbx\Append" Date="20120819" Time="154209">Append F:\陈刚25万\L51C003002\5万数据\L51E012008.mdb\HYDL F:\陈刚25万\L51C003002\5万数据\pjh.mdb\HYDL NO_TEST "GB "GB" true false false 4 Long 0 0 ,First,#,F:\陈刚25万\L51C003002\5万数据\L51E012008.mdb\HYDL,GB,-1,-1;HYDC "HYDC" true true false 8 Text 0 0 ,First,#,F:\陈刚25万\L51C003002\5万数据\L51E012008.mdb\HYDL,HYDC,-1,-1;NAME "NAME" true true false 60 Text 0 0 ,First,#,F:\陈刚25万\L51C003002\5万数据\L51E012008.mdb\HYDL,NAME,-1,-1;PERIOD "PERIOD" true true false 20 Text 0 0 ,First,#,F:\陈刚25万\L51C003002\5万数据\L51E012008.mdb\HYDL,PERIOD,-1,-1;SHAPE_Length "SHAPE_Length" false true true 8 Double 0 0 ,First,#,F:\陈刚25万\L51C003002\5万数据\L51E012008.mdb\HYDL,Shape_Length,-1,-1;SXSC "SXSC" true true false 2 Short 0 0 ,First,#" #</Process><Process ToolSource="C:\Program Files\ArcGIS\Desktop10.0\ArcToolbox\Toolboxes\Data Management Tools.tbx\Append" Date="20120819" Time="154351">Append F:\陈刚25万\L51C003002\5万数据\L51E012009.mdb\HYDL F:\陈刚25万\L51C003002\5万数据\pjh.mdb\HYDL NO_TEST "GB "GB" true false false 4 Long 0 0 ,First,#,F:\陈刚25万\L51C003002\5万数据\L51E012009.mdb\HYDL,GB,-1,-1;HYDC "HYDC" true true false 8 Text 0 0 ,First,#,F:\陈刚25万\L51C003002\5万数据\L51E012009.mdb\HYDL,HYDC,-1,-1;NAME "NAME" true true false 60 Text 0 0 ,First,#,F:\陈刚25万\L51C003002\5万数据\L51E012009.mdb\HYDL,NAME,-1,-1;PERIOD "PERIOD" true true false 20 Text 0 0 ,First,#,F:\陈刚25万\L51C003002\5万数据\L51E012009.mdb\HYDL,PERIOD,-1,-1;SHAPE_Length "SHAPE_Length" false true true 8 Double 0 0 ,First,#,F:\陈刚25万\L51C003002\5万数据\L51E012009.mdb\HYDL,SHAPE_Length,-1,-1;SXSC "SXSC" true true false 2 Short 0 0 ,First,#" #</Process><Process ToolSource="C:\Program Files\ArcGIS\Desktop10.0\ArcToolbox\Toolboxes\Data Management Tools.tbx\Append" Date="20120819" Time="154533">Append F:\陈刚25万\L51C003002\5万数据\L51E012010.mdb\HYDL F:\陈刚25万\L51C003002\5万数据\pjh.mdb\HYDL NO_TEST "GB "GB" true false false 4 Long 0 0 ,First,#,F:\陈刚25万\L51C003002\5万数据\L51E012010.mdb\HYDL,GB,-1,-1;HYDC "HYDC" true true false 8 Text 0 0 ,First,#,F:\陈刚25万\L51C003002\5万数据\L51E012010.mdb\HYDL,HYDC,-1,-1;NAME "NAME" true true false 60 Text 0 0 ,First,#,F:\陈刚25万\L51C003002\5万数据\L51E012010.mdb\HYDL,NAME,-1,-1;PERIOD "PERIOD" true true false 20 Text 0 0 ,First,#,F:\陈刚25万\L51C003002\5万数据\L51E012010.mdb\HYDL,PERIOD,-1,-1;SHAPE_Length "SHAPE_Length" false true true 8 Double 0 0 ,First,#,F:\陈刚25万\L51C003002\5万数据\L51E012010.mdb\HYDL,Shape_Length,-1,-1;SXSC "SXSC" true true false 2 Short 0 0 ,First,#" #</Process><Process ToolSource="C:\Program Files\ArcGIS\Desktop10.0\ArcToolbox\Toolboxes\Data Management Tools.tbx\Append" Date="20120819" Time="154704">Append F:\陈刚25万\L51C003002\5万数据\L51E012011.mdb\HYDL F:\陈刚25万\L51C003002\5万数据\pjh.mdb\HYDL NO_TEST "GB "GB" true false false 4 Long 0 0 ,First,#,F:\陈刚25万\L51C003002\5万数据\L51E012011.mdb\HYDL,GB,-1,-1;HYDC "HYDC" true true false 8 Text 0 0 ,First,#,F:\陈刚25万\L51C003002\5万数据\L51E012011.mdb\HYDL,HYDC,-1,-1;NAME "NAME" true true false 60 Text 0 0 ,First,#,F:\陈刚25万\L51C003002\5万数据\L51E012011.mdb\HYDL,NAME,-1,-1;PERIOD "PERIOD" true true false 20 Text 0 0 ,First,#,F:\陈刚25万\L51C003002\5万数据\L51E012011.mdb\HYDL,PERIOD,-1,-1;SHAPE_Length "SHAPE_Length" false true true 8 Double 0 0 ,First,#,F:\陈刚25万\L51C003002\5万数据\L51E012011.mdb\HYDL,Shape_Length,-1,-1;SXSC "SXSC" true true false 2 Short 0 0 ,First,#" #</Process><Process ToolSource="C:\Program Files\ArcGIS\Desktop10.0\ArcToolbox\Toolboxes\Data Management Tools.tbx\Append" Date="20120819" Time="154821">Append F:\陈刚25万\L51C003002\5万数据\L51E012012.mdb\HYDL F:\陈刚25万\L51C003002\5万数据\pjh.mdb\HYDL NO_TEST "GB "GB" true false false 4 Long 0 0 ,First,#,F:\陈刚25万\L51C003002\5万数据\L51E012012.mdb\HYDL,GB,-1,-1;HYDC "HYDC" true true false 8 Text 0 0 ,First,#,F:\陈刚25万\L51C003002\5万数据\L51E012012.mdb\HYDL,HYDC,-1,-1;NAME "NAME" true true false 60 Text 0 0 ,First,#,F:\陈刚25万\L51C003002\5万数据\L51E012012.mdb\HYDL,NAME,-1,-1;PERIOD "PERIOD" true true false 20 Text 0 0 ,First,#,F:\陈刚25万\L51C003002\5万数据\L51E012012.mdb\HYDL,PERIOD,-1,-1;SHAPE_Length "SHAPE_Length" false true true 8 Double 0 0 ,First,#,F:\陈刚25万\L51C003002\5万数据\L51E012012.mdb\HYDL,Shape_Length,-1,-1;SXSC "SXSC" true true false 2 Short 0 0 ,First,#" #</Process><Process ToolSource="C:\Program Files\ArcGIS\Desktop10.0\ArcToolbox\Toolboxes\Data Management Tools.tbx\Append" Date="20120819" Time="154945">Append F:\陈刚25万\L51C003002\5万数据\L51E013006.mdb\HYDL F:\陈刚25万\L51C003002\5万数据\pjh.mdb\HYDL NO_TEST "GB "GB" true false false 4 Long 0 0 ,First,#,F:\陈刚25万\L51C003002\5万数据\L51E013006.mdb\HYDL,GB,-1,-1;HYDC "HYDC" true true false 8 Text 0 0 ,First,#,F:\陈刚25万\L51C003002\5万数据\L51E013006.mdb\HYDL,HYDC,-1,-1;NAME "NAME" true true false 60 Text 0 0 ,First,#,F:\陈刚25万\L51C003002\5万数据\L51E013006.mdb\HYDL,NAME,-1,-1;PERIOD "PERIOD" true true false 20 Text 0 0 ,First,#,F:\陈刚25万\L51C003002\5万数据\L51E013006.mdb\HYDL,PERIOD,-1,-1;SHAPE_Length "SHAPE_Length" false true true 8 Double 0 0 ,First,#,F:\陈刚25万\L51C003002\5万数据\L51E013006.mdb\HYDL,Shape_Length,-1,-1;SXSC "SXSC" true true false 2 Short 0 0 ,First,#" #</Process><Process ToolSource="C:\Program Files\ArcGIS\Desktop10.0\ArcToolbox\Toolboxes\Data Management Tools.tbx\Append" Date="20120819" Time="155109">Append F:\陈刚25万\L51C003002\5万数据\L51E013007.mdb\HYDL F:\陈刚25万\L51C003002\5万数据\pjh.mdb\HYDL NO_TEST "GB "GB" true false false 4 Long 0 0 ,First,#,F:\陈刚25万\L51C003002\5万数据\L51E013007.mdb\HYDL,GB,-1,-1;HYDC "HYDC" true true false 8 Text 0 0 ,First,#,F:\陈刚25万\L51C003002\5万数据\L51E013007.mdb\HYDL,HYDC,-1,-1;NAME "NAME" true true false 60 Text 0 0 ,First,#,F:\陈刚25万\L51C003002\5万数据\L51E013007.mdb\HYDL,NAME,-1,-1;PERIOD "PERIOD" true true false 20 Text 0 0 ,First,#,F:\陈刚25万\L51C003002\5万数据\L51E013007.mdb\HYDL,PERIOD,-1,-1;SHAPE_Length "SHAPE_Length" false true true 8 Double 0 0 ,First,#,F:\陈刚25万\L51C003002\5万数据\L51E013007.mdb\HYDL,Shape_Length,-1,-1;SXSC "SXSC" true true false 2 Short 0 0 ,First,#" #</Process><Process ToolSource="C:\Program Files\ArcGIS\Desktop10.0\ArcToolbox\Toolboxes\Data Management Tools.tbx\Append" Date="20120819" Time="155245">Append F:\陈刚25万\L51C003002\5万数据\L51E013008.mdb\HYDL F:\陈刚25万\L51C003002\5万数据\pjh.mdb\HYDL NO_TEST "GB "GB" true false false 4 Long 0 0 ,First,#,F:\陈刚25万\L51C003002\5万数据\L51E013008.mdb\HYDL,GB,-1,-1;HYDC "HYDC" true true false 8 Text 0 0 ,First,#,F:\陈刚25万\L51C003002\5万数据\L51E013008.mdb\HYDL,HYDC,-1,-1;NAME "NAME" true true false 60 Text 0 0 ,First,#,F:\陈刚25万\L51C003002\5万数据\L51E013008.mdb\HYDL,NAME,-1,-1;PERIOD "PERIOD" true true false 20 Text 0 0 ,First,#,F:\陈刚25万\L51C003002\5万数据\L51E013008.mdb\HYDL,PERIOD,-1,-1;SHAPE_Length "SHAPE_Length" false true true 8 Double 0 0 ,First,#,F:\陈刚25万\L51C003002\5万数据\L51E013008.mdb\HYDL,Shape_Length,-1,-1;SXSC "SXSC" true true false 2 Short 0 0 ,First,#" #</Process><Process ToolSource="C:\Program Files\ArcGIS\Desktop10.0\ArcToolbox\Toolboxes\Data Management Tools.tbx\Append" Date="20120819" Time="155423">Append F:\陈刚25万\L51C003002\5万数据\L51E013009.mdb\HYDL F:\陈刚25万\L51C003002\5万数据\pjh.mdb\HYDL NO_TEST "GB "GB" true false false 4 Long 0 0 ,First,#,F:\陈刚25万\L51C003002\5万数据\L51E013009.mdb\HYDL,GB,-1,-1;HYDC "HYDC" true true false 8 Text 0 0 ,First,#,F:\陈刚25万\L51C003002\5万数据\L51E013009.mdb\HYDL,HYDC,-1,-1;NAME "NAME" true true false 60 Text 0 0 ,First,#,F:\陈刚25万\L51C003002\5万数据\L51E013009.mdb\HYDL,NAME,-1,-1;PERIOD "PERIOD" true true false 20 Text 0 0 ,First,#,F:\陈刚25万\L51C003002\5万数据\L51E013009.mdb\HYDL,PERIOD,-1,-1;SHAPE_Length "SHAPE_Length" false true true 8 Double 0 0 ,First,#,F:\陈刚25万\L51C003002\5万数据\L51E013009.mdb\HYDL,Shape_Length,-1,-1;SXSC "SXSC" true true false 2 Short 0 0 ,First,#" #</Process><Process ToolSource="C:\Program Files\ArcGIS\Desktop10.0\ArcToolbox\Toolboxes\Data Management Tools.tbx\Append" Date="20120819" Time="155605">Append F:\陈刚25万\L51C003002\5万数据\L51E013010.mdb\HYDL F:\陈刚25万\L51C003002\5万数据\pjh.mdb\HYDL NO_TEST "GB "GB" true false false 4 Long 0 0 ,First,#,F:\陈刚25万\L51C003002\5万数据\L51E013010.mdb\HYDL,GB,-1,-1;HYDC "HYDC" true true false 8 Text 0 0 ,First,#,F:\陈刚25万\L51C003002\5万数据\L51E013010.mdb\HYDL,HYDC,-1,-1;NAME "NAME" true true false 60 Text 0 0 ,First,#,F:\陈刚25万\L51C003002\5万数据\L51E013010.mdb\HYDL,NAME,-1,-1;PERIOD "PERIOD" true true false 20 Text 0 0 ,First,#,F:\陈刚25万\L51C003002\5万数据\L51E013010.mdb\HYDL,PERIOD,-1,-1;SHAPE_Length "SHAPE_Length" false true true 8 Double 0 0 ,First,#,F:\陈刚25万\L51C003002\5万数据\L51E013010.mdb\HYDL,Shape_Length,-1,-1;SXSC "SXSC" true true false 2 Short 0 0 ,First,#" #</Process><Process ToolSource="C:\Program Files\ArcGIS\Desktop10.0\ArcToolbox\Toolboxes\Data Management Tools.tbx\Append" Date="20120819" Time="155747">Append F:\陈刚25万\L51C003002\5万数据\L51E013011.mdb\HYDL F:\陈刚25万\L51C003002\5万数据\pjh.mdb\HYDL NO_TEST "GB "GB" true false false 4 Long 0 0 ,First,#,F:\陈刚25万\L51C003002\5万数据\L51E013011.mdb\HYDL,GB,-1,-1;HYDC "HYDC" true true false 8 Text 0 0 ,First,#,F:\陈刚25万\L51C003002\5万数据\L51E013011.mdb\HYDL,HYDC,-1,-1;NAME "NAME" true true false 60 Text 0 0 ,First,#,F:\陈刚25万\L51C003002\5万数据\L51E013011.mdb\HYDL,NAME,-1,-1;PERIOD "PERIOD" true true false 20 Text 0 0 ,First,#,F:\陈刚25万\L51C003002\5万数据\L51E013011.mdb\HYDL,PERIOD,-1,-1;SHAPE_Length "SHAPE_Length" false true true 8 Double 0 0 ,First,#,F:\陈刚25万\L51C003002\5万数据\L51E013011.mdb\HYDL,Shape_Length,-1,-1;SXSC "SXSC" true true false 2 Short 0 0 ,First,#" #</Process><Process ToolSource="C:\Program Files\ArcGIS\Desktop10.0\ArcToolbox\Toolboxes\Data Management Tools.tbx\Append" Date="20120819" Time="155909">Append F:\陈刚25万\L51C003002\5万数据\L51E013012.mdb\HYDL F:\陈刚25万\L51C003002\5万数据\pjh.mdb\HYDL NO_TEST "GB "GB" true false false 4 Long 0 0 ,First,#,F:\陈刚25万\L51C003002\5万数据\L51E013012.mdb\HYDL,GB,-1,-1;HYDC "HYDC" true true false 8 Text 0 0 ,First,#,F:\陈刚25万\L51C003002\5万数据\L51E013012.mdb\HYDL,HYDC,-1,-1;NAME "NAME" true true false 60 Text 0 0 ,First,#,F:\陈刚25万\L51C003002\5万数据\L51E013012.mdb\HYDL,NAME,-1,-1;PERIOD "PERIOD" true true false 20 Text 0 0 ,First,#,F:\陈刚25万\L51C003002\5万数据\L51E013012.mdb\HYDL,PERIOD,-1,-1;SHAPE_Length "SHAPE_Length" false true true 8 Double 0 0 ,First,#,F:\陈刚25万\L51C003002\5万数据\L51E013012.mdb\HYDL,Shape_Length,-1,-1;SXSC "SXSC" true true false 2 Short 0 0 ,First,#" #</Process><Process ToolSource="C:\Program Files\ArcGIS\Desktop10.0\ArcToolbox\Toolboxes\Data Management Tools.tbx\Append" Date="20120819" Time="160035">Append F:\陈刚25万\L51C003002\5万数据\L51E014006.mdb\HYDL F:\陈刚25万\L51C003002\5万数据\pjh.mdb\HYDL NO_TEST "GB "GB" true false false 4 Long 0 0 ,First,#,F:\陈刚25万\L51C003002\5万数据\L51E014006.mdb\HYDL,GB,-1,-1;HYDC "HYDC" true true false 8 Text 0 0 ,First,#,F:\陈刚25万\L51C003002\5万数据\L51E014006.mdb\HYDL,HYDC,-1,-1;NAME "NAME" true true false 60 Text 0 0 ,First,#,F:\陈刚25万\L51C003002\5万数据\L51E014006.mdb\HYDL,NAME,-1,-1;PERIOD "PERIOD" true true false 20 Text 0 0 ,First,#,F:\陈刚25万\L51C003002\5万数据\L51E014006.mdb\HYDL,PERIOD,-1,-1;SHAPE_Length "SHAPE_Length" false true true 8 Double 0 0 ,First,#,F:\陈刚25万\L51C003002\5万数据\L51E014006.mdb\HYDL,Shape_Length,-1,-1;SXSC "SXSC" true true false 2 Short 0 0 ,First,#" #</Process><Process ToolSource="C:\Program Files\ArcGIS\Desktop10.0\ArcToolbox\Toolboxes\Data Management Tools.tbx\Append" Date="20120819" Time="160207">Append F:\陈刚25万\L51C003002\5万数据\L51E014007.mdb\HYDL F:\陈刚25万\L51C003002\5万数据\pjh.mdb\HYDL NO_TEST "GB "GB" true false false 4 Long 0 0 ,First,#,F:\陈刚25万\L51C003002\5万数据\L51E014007.mdb\HYDL,GB,-1,-1;HYDC "HYDC" true true false 8 Text 0 0 ,First,#,F:\陈刚25万\L51C003002\5万数据\L51E014007.mdb\HYDL,HYDC,-1,-1;NAME "NAME" true true false 60 Text 0 0 ,First,#,F:\陈刚25万\L51C003002\5万数据\L51E014007.mdb\HYDL,NAME,-1,-1;PERIOD "PERIOD" true true false 20 Text 0 0 ,First,#,F:\陈刚25万\L51C003002\5万数据\L51E014007.mdb\HYDL,PERIOD,-1,-1;SHAPE_Length "SHAPE_Length" false true true 8 Double 0 0 ,First,#,F:\陈刚25万\L51C003002\5万数据\L51E014007.mdb\HYDL,Shape_Length,-1,-1;SXSC "SXSC" true true false 2 Short 0 0 ,First,#" #</Process><Process ToolSource="C:\Program Files\ArcGIS\Desktop10.0\ArcToolbox\Toolboxes\Data Management Tools.tbx\Append" Date="20120819" Time="160353">Append F:\陈刚25万\L51C003002\5万数据\L51E014008.mdb\HYDL F:\陈刚25万\L51C003002\5万数据\pjh.mdb\HYDL NO_TEST "GB "GB" true false false 4 Long 0 0 ,First,#,F:\陈刚25万\L51C003002\5万数据\L51E014008.mdb\HYDL,GB,-1,-1;HYDC "HYDC" true true false 8 Text 0 0 ,First,#,F:\陈刚25万\L51C003002\5万数据\L51E014008.mdb\HYDL,HYDC,-1,-1;NAME "NAME" true true false 60 Text 0 0 ,First,#,F:\陈刚25万\L51C003002\5万数据\L51E014008.mdb\HYDL,NAME,-1,-1;PERIOD "PERIOD" true true false 20 Text 0 0 ,First,#,F:\陈刚25万\L51C003002\5万数据\L51E014008.mdb\HYDL,PERIOD,-1,-1;SHAPE_Length "SHAPE_Length" false true true 8 Double 0 0 ,First,#,F:\陈刚25万\L51C003002\5万数据\L51E014008.mdb\HYDL,Shape_Length,-1,-1;SXSC "SXSC" true true false 2 Short 0 0 ,First,#" #</Process><Process ToolSource="C:\Program Files\ArcGIS\Desktop10.0\ArcToolbox\Toolboxes\Data Management Tools.tbx\Append" Date="20120819" Time="160532">Append F:\陈刚25万\L51C003002\5万数据\L51E014009.mdb\HYDL F:\陈刚25万\L51C003002\5万数据\pjh.mdb\HYDL NO_TEST "GB "GB" true false false 4 Long 0 0 ,First,#,F:\陈刚25万\L51C003002\5万数据\L51E014009.mdb\HYDL,GB,-1,-1;HYDC "HYDC" true true false 8 Text 0 0 ,First,#,F:\陈刚25万\L51C003002\5万数据\L51E014009.mdb\HYDL,HYDC,-1,-1;NAME "NAME" true true false 60 Text 0 0 ,First,#,F:\陈刚25万\L51C003002\5万数据\L51E014009.mdb\HYDL,NAME,-1,-1;PERIOD "PERIOD" true true false 20 Text 0 0 ,First,#,F:\陈刚25万\L51C003002\5万数据\L51E014009.mdb\HYDL,PERIOD,-1,-1;SHAPE_Length "SHAPE_Length" false true true 8 Double 0 0 ,First,#,F:\陈刚25万\L51C003002\5万数据\L51E014009.mdb\HYDL,Shape_Length,-1,-1;SXSC "SXSC" true true false 2 Short 0 0 ,First,#" #</Process><Process ToolSource="C:\Program Files\ArcGIS\Desktop10.0\ArcToolbox\Toolboxes\Data Management Tools.tbx\Append" Date="20120819" Time="160710">Append F:\陈刚25万\L51C003002\5万数据\L51E014010.mdb\HYDL F:\陈刚25万\L51C003002\5万数据\pjh.mdb\HYDL NO_TEST "GB "GB" true false false 4 Long 0 0 ,First,#,F:\陈刚25万\L51C003002\5万数据\L51E014010.mdb\HYDL,GB,-1,-1;HYDC "HYDC" true true false 8 Text 0 0 ,First,#,F:\陈刚25万\L51C003002\5万数据\L51E014010.mdb\HYDL,HYDC,-1,-1;NAME "NAME" true true false 60 Text 0 0 ,First,#,F:\陈刚25万\L51C003002\5万数据\L51E014010.mdb\HYDL,NAME,-1,-1;PERIOD "PERIOD" true true false 20 Text 0 0 ,First,#,F:\陈刚25万\L51C003002\5万数据\L51E014010.mdb\HYDL,PERIOD,-1,-1;SHAPE_Length "SHAPE_Length" false true true 8 Double 0 0 ,First,#,F:\陈刚25万\L51C003002\5万数据\L51E014010.mdb\HYDL,Shape_Length,-1,-1;SXSC "SXSC" true true false 2 Short 0 0 ,First,#" #</Process><Process ToolSource="C:\Program Files\ArcGIS\Desktop10.0\ArcToolbox\Toolboxes\Data Management Tools.tbx\Append" Date="20120819" Time="160849">Append F:\陈刚25万\L51C003002\5万数据\L51E014011.mdb\HYDL F:\陈刚25万\L51C003002\5万数据\pjh.mdb\HYDL NO_TEST "GB "GB" true false false 4 Long 0 0 ,First,#,F:\陈刚25万\L51C003002\5万数据\L51E014011.mdb\HYDL,GB,-1,-1;HYDC "HYDC" true true false 8 Text 0 0 ,First,#,F:\陈刚25万\L51C003002\5万数据\L51E014011.mdb\HYDL,HYDC,-1,-1;NAME "NAME" true true false 60 Text 0 0 ,First,#,F:\陈刚25万\L51C003002\5万数据\L51E014011.mdb\HYDL,NAME,-1,-1;PERIOD "PERIOD" true true false 20 Text 0 0 ,First,#,F:\陈刚25万\L51C003002\5万数据\L51E014011.mdb\HYDL,PERIOD,-1,-1;SHAPE_Length "SHAPE_Length" false true true 8 Double 0 0 ,First,#,F:\陈刚25万\L51C003002\5万数据\L51E014011.mdb\HYDL,Shape_Length,-1,-1;SXSC "SXSC" true true false 2 Short 0 0 ,First,#" #</Process><Process ToolSource="C:\Program Files\ArcGIS\Desktop10.0\ArcToolbox\Toolboxes\Data Management Tools.tbx\Append" Date="20120819" Time="161025">Append F:\陈刚25万\L51C003002\5万数据\L51E014012.mdb\HYDL F:\陈刚25万\L51C003002\5万数据\pjh.mdb\HYDL NO_TEST "GB "GB" true false false 4 Long 0 0 ,First,#,F:\陈刚25万\L51C003002\5万数据\L51E014012.mdb\HYDL,GB,-1,-1;HYDC "HYDC" true true false 8 Text 0 0 ,First,#,F:\陈刚25万\L51C003002\5万数据\L51E014012.mdb\HYDL,HYDC,-1,-1;NAME "NAME" true true false 60 Text 0 0 ,First,#,F:\陈刚25万\L51C003002\5万数据\L51E014012.mdb\HYDL,NAME,-1,-1;PERIOD "PERIOD" true true false 20 Text 0 0 ,First,#,F:\陈刚25万\L51C003002\5万数据\L51E014012.mdb\HYDL,PERIOD,-1,-1;SHAPE_Length "SHAPE_Length" false true true 8 Double 0 0 ,First,#,F:\陈刚25万\L51C003002\5万数据\L51E014012.mdb\HYDL,Shape_Length,-1,-1;SXSC "SXSC" true true false 2 Short 0 0 ,First,#" #</Process><Process ToolSource="C:\Program Files\ArcGIS\Desktop10.0\ArcToolbox\Toolboxes\Data Management Tools.tbx\Append" Date="20120819" Time="161202">Append F:\陈刚25万\L51C003002\5万数据\L51E015006.mdb\HYDL F:\陈刚25万\L51C003002\5万数据\pjh.mdb\HYDL NO_TEST "GB "GB" true false false 4 Long 0 0 ,First,#,F:\陈刚25万\L51C003002\5万数据\L51E015006.mdb\HYDL,GB,-1,-1;HYDC "HYDC" true true false 8 Text 0 0 ,First,#,F:\陈刚25万\L51C003002\5万数据\L51E015006.mdb\HYDL,HYDC,-1,-1;NAME "NAME" true true false 60 Text 0 0 ,First,#,F:\陈刚25万\L51C003002\5万数据\L51E015006.mdb\HYDL,NAME,-1,-1;PERIOD "PERIOD" true true false 20 Text 0 0 ,First,#,F:\陈刚25万\L51C003002\5万数据\L51E015006.mdb\HYDL,PERIOD,-1,-1;SHAPE_Length "SHAPE_Length" false true true 8 Double 0 0 ,First,#,F:\陈刚25万\L51C003002\5万数据\L51E015006.mdb\HYDL,Shape_Length,-1,-1;SXSC "SXSC" true true false 2 Short 0 0 ,First,#" #</Process><Process ToolSource="C:\Program Files\ArcGIS\Desktop10.0\ArcToolbox\Toolboxes\Data Management Tools.tbx\Append" Date="20120819" Time="161337">Append F:\陈刚25万\L51C003002\5万数据\L51E015007.mdb\HYDL F:\陈刚25万\L51C003002\5万数据\pjh.mdb\HYDL NO_TEST "GB "GB" true false false 4 Long 0 0 ,First,#,F:\陈刚25万\L51C003002\5万数据\L51E015007.mdb\HYDL,GB,-1,-1;HYDC "HYDC" true true false 8 Text 0 0 ,First,#,F:\陈刚25万\L51C003002\5万数据\L51E015007.mdb\HYDL,HYDC,-1,-1;NAME "NAME" true true false 60 Text 0 0 ,First,#,F:\陈刚25万\L51C003002\5万数据\L51E015007.mdb\HYDL,NAME,-1,-1;PERIOD "PERIOD" true true false 20 Text 0 0 ,First,#,F:\陈刚25万\L51C003002\5万数据\L51E015007.mdb\HYDL,PERIOD,-1,-1;SHAPE_Length "SHAPE_Length" false true true 8 Double 0 0 ,First,#,F:\陈刚25万\L51C003002\5万数据\L51E015007.mdb\HYDL,Shape_Length,-1,-1;SXSC "SXSC" true true false 2 Short 0 0 ,First,#" #</Process><Process ToolSource="C:\Program Files\ArcGIS\Desktop10.0\ArcToolbox\Toolboxes\Data Management Tools.tbx\Append" Date="20120819" Time="161510">Append F:\陈刚25万\L51C003002\5万数据\L51E015008.mdb\HYDL F:\陈刚25万\L51C003002\5万数据\pjh.mdb\HYDL NO_TEST "GB "GB" true false false 4 Long 0 0 ,First,#,F:\陈刚25万\L51C003002\5万数据\L51E015008.mdb\HYDL,GB,-1,-1;HYDC "HYDC" true true false 8 Text 0 0 ,First,#,F:\陈刚25万\L51C003002\5万数据\L51E015008.mdb\HYDL,HYDC,-1,-1;NAME "NAME" true true false 60 Text 0 0 ,First,#,F:\陈刚25万\L51C003002\5万数据\L51E015008.mdb\HYDL,NAME,-1,-1;PERIOD "PERIOD" true true false 20 Text 0 0 ,First,#,F:\陈刚25万\L51C003002\5万数据\L51E015008.mdb\HYDL,PERIOD,-1,-1;SHAPE_Length "SHAPE_Length" false true true 8 Double 0 0 ,First,#,F:\陈刚25万\L51C003002\5万数据\L51E015008.mdb\HYDL,Shape_Length,-1,-1;SXSC "SXSC" true true false 2 Short 0 0 ,First,#" #</Process><Process ToolSource="C:\Program Files\ArcGIS\Desktop10.0\ArcToolbox\Toolboxes\Data Management Tools.tbx\Append" Date="20120819" Time="161648">Append F:\陈刚25万\L51C003002\5万数据\L51E015009.mdb\HYDL F:\陈刚25万\L51C003002\5万数据\pjh.mdb\HYDL NO_TEST "GB "GB" true false false 4 Long 0 0 ,First,#,F:\陈刚25万\L51C003002\5万数据\L51E015009.mdb\HYDL,GB,-1,-1;HYDC "HYDC" true true false 8 Text 0 0 ,First,#,F:\陈刚25万\L51C003002\5万数据\L51E015009.mdb\HYDL,HYDC,-1,-1;NAME "NAME" true true false 60 Text 0 0 ,First,#,F:\陈刚25万\L51C003002\5万数据\L51E015009.mdb\HYDL,NAME,-1,-1;PERIOD "PERIOD" true true false 20 Text 0 0 ,First,#,F:\陈刚25万\L51C003002\5万数据\L51E015009.mdb\HYDL,PERIOD,-1,-1;SHAPE_Length "SHAPE_Length" false true true 8 Double 0 0 ,First,#,F:\陈刚25万\L51C003002\5万数据\L51E015009.mdb\HYDL,SHAPE_Length,-1,-1;SXSC "SXSC" true true false 2 Short 0 0 ,First,#" #</Process><Process ToolSource="C:\Program Files\ArcGIS\Desktop10.0\ArcToolbox\Toolboxes\Data Management Tools.tbx\Append" Date="20120819" Time="161821">Append F:\陈刚25万\L51C003002\5万数据\L51E015010.mdb\HYDL F:\陈刚25万\L51C003002\5万数据\pjh.mdb\HYDL NO_TEST "GB "GB" true false false 4 Long 0 0 ,First,#,F:\陈刚25万\L51C003002\5万数据\L51E015010.mdb\HYDL,GB,-1,-1;HYDC "HYDC" true true false 8 Text 0 0 ,First,#,F:\陈刚25万\L51C003002\5万数据\L51E015010.mdb\HYDL,HYDC,-1,-1;NAME "NAME" true true false 60 Text 0 0 ,First,#,F:\陈刚25万\L51C003002\5万数据\L51E015010.mdb\HYDL,NAME,-1,-1;PERIOD "PERIOD" true true false 20 Text 0 0 ,First,#,F:\陈刚25万\L51C003002\5万数据\L51E015010.mdb\HYDL,PERIOD,-1,-1;SHAPE_Length "SHAPE_Length" false true true 8 Double 0 0 ,First,#,F:\陈刚25万\L51C003002\5万数据\L51E015010.mdb\HYDL,SHAPE_Length,-1,-1;SXSC "SXSC" true true false 2 Short 0 0 ,First,#" #</Process><Process ToolSource="C:\Program Files\ArcGIS\Desktop10.0\ArcToolbox\Toolboxes\Data Management Tools.tbx\Append" Date="20120819" Time="161952">Append F:\陈刚25万\L51C003002\5万数据\L51E015011.mdb\HYDL F:\陈刚25万\L51C003002\5万数据\pjh.mdb\HYDL NO_TEST "GB "GB" true false false 4 Long 0 0 ,First,#,F:\陈刚25万\L51C003002\5万数据\L51E015011.mdb\HYDL,GB,-1,-1;HYDC "HYDC" true true false 8 Text 0 0 ,First,#,F:\陈刚25万\L51C003002\5万数据\L51E015011.mdb\HYDL,HYDC,-1,-1;NAME "NAME" true true false 60 Text 0 0 ,First,#,F:\陈刚25万\L51C003002\5万数据\L51E015011.mdb\HYDL,NAME,-1,-1;PERIOD "PERIOD" true true false 20 Text 0 0 ,First,#,F:\陈刚25万\L51C003002\5万数据\L51E015011.mdb\HYDL,PERIOD,-1,-1;SHAPE_Length "SHAPE_Length" false true true 8 Double 0 0 ,First,#,F:\陈刚25万\L51C003002\5万数据\L51E015011.mdb\HYDL,SHAPE_Length,-1,-1;SXSC "SXSC" true true false 2 Short 0 0 ,First,#" #</Process><Process ToolSource="C:\Program Files\ArcGIS\Desktop10.0\ArcToolbox\Toolboxes\Data Management Tools.tbx\Append" Date="20120819" Time="162123">Append F:\陈刚25万\L51C003002\5万数据\L51E015012.mdb\HYDL F:\陈刚25万\L51C003002\5万数据\pjh.mdb\HYDL NO_TEST "GB "GB" true false false 4 Long 0 0 ,First,#,F:\陈刚25万\L51C003002\5万数据\L51E015012.mdb\HYDL,GB,-1,-1;HYDC "HYDC" true true false 8 Text 0 0 ,First,#,F:\陈刚25万\L51C003002\5万数据\L51E015012.mdb\HYDL,HYDC,-1,-1;NAME "NAME" true true false 60 Text 0 0 ,First,#,F:\陈刚25万\L51C003002\5万数据\L51E015012.mdb\HYDL,NAME,-1,-1;PERIOD "PERIOD" true true false 20 Text 0 0 ,First,#,F:\陈刚25万\L51C003002\5万数据\L51E015012.mdb\HYDL,PERIOD,-1,-1;SHAPE_Length "SHAPE_Length" false true true 8 Double 0 0 ,First,#,F:\陈刚25万\L51C003002\5万数据\L51E015012.mdb\HYDL,SHAPE_Length,-1,-1;SXSC "SXSC" true true false 2 Short 0 0 ,First,#" #</Process><Process ToolSource="C:\Program Files\ArcGIS\Desktop10.0\ArcToolbox\Toolboxes\Data Management Tools.tbx\Append" Date="20120819" Time="162300">Append F:\陈刚25万\L51C003002\5万数据\L51E016006.mdb\HYDL F:\陈刚25万\L51C003002\5万数据\pjh.mdb\HYDL NO_TEST "GB "GB" true false false 4 Long 0 0 ,First,#,F:\陈刚25万\L51C003002\5万数据\L51E016006.mdb\HYDL,GB,-1,-1;HYDC "HYDC" true true false 8 Text 0 0 ,First,#,F:\陈刚25万\L51C003002\5万数据\L51E016006.mdb\HYDL,HYDC,-1,-1;NAME "NAME" true true false 60 Text 0 0 ,First,#,F:\陈刚25万\L51C003002\5万数据\L51E016006.mdb\HYDL,NAME,-1,-1;PERIOD "PERIOD" true true false 20 Text 0 0 ,First,#,F:\陈刚25万\L51C003002\5万数据\L51E016006.mdb\HYDL,PERIOD,-1,-1;SHAPE_Length "SHAPE_Length" false true true 8 Double 0 0 ,First,#,F:\陈刚25万\L51C003002\5万数据\L51E016006.mdb\HYDL,Shape_Length,-1,-1;SXSC "SXSC" true true false 2 Short 0 0 ,First,#" #</Process><Process ToolSource="C:\Program Files\ArcGIS\Desktop10.0\ArcToolbox\Toolboxes\Data Management Tools.tbx\Append" Date="20120819" Time="162434">Append F:\陈刚25万\L51C003002\5万数据\L51E016007.mdb\HYDL F:\陈刚25万\L51C003002\5万数据\pjh.mdb\HYDL NO_TEST "GB "GB" true false false 4 Long 0 0 ,First,#,F:\陈刚25万\L51C003002\5万数据\L51E016007.mdb\HYDL,GB,-1,-1;HYDC "HYDC" true true false 8 Text 0 0 ,First,#,F:\陈刚25万\L51C003002\5万数据\L51E016007.mdb\HYDL,HYDC,-1,-1;NAME "NAME" true true false 60 Text 0 0 ,First,#,F:\陈刚25万\L51C003002\5万数据\L51E016007.mdb\HYDL,NAME,-1,-1;PERIOD "PERIOD" true true false 20 Text 0 0 ,First,#,F:\陈刚25万\L51C003002\5万数据\L51E016007.mdb\HYDL,PERIOD,-1,-1;SHAPE_Length "SHAPE_Length" false true true 8 Double 0 0 ,First,#,F:\陈刚25万\L51C003002\5万数据\L51E016007.mdb\HYDL,Shape_Length,-1,-1;SXSC "SXSC" true true false 2 Short 0 0 ,First,#" #</Process><Process ToolSource="C:\Program Files\ArcGIS\Desktop10.0\ArcToolbox\Toolboxes\Data Management Tools.tbx\Append" Date="20120819" Time="162607">Append F:\陈刚25万\L51C003002\5万数据\L51E016008.mdb\HYDL F:\陈刚25万\L51C003002\5万数据\pjh.mdb\HYDL NO_TEST "GB "GB" true false false 4 Long 0 0 ,First,#,F:\陈刚25万\L51C003002\5万数据\L51E016008.mdb\HYDL,GB,-1,-1;HYDC "HYDC" true true false 8 Text 0 0 ,First,#,F:\陈刚25万\L51C003002\5万数据\L51E016008.mdb\HYDL,HYDC,-1,-1;NAME "NAME" true true false 60 Text 0 0 ,First,#,F:\陈刚25万\L51C003002\5万数据\L51E016008.mdb\HYDL,NAME,-1,-1;PERIOD "PERIOD" true true false 20 Text 0 0 ,First,#,F:\陈刚25万\L51C003002\5万数据\L51E016008.mdb\HYDL,PERIOD,-1,-1;SHAPE_Length "SHAPE_Length" false true true 8 Double 0 0 ,First,#,F:\陈刚25万\L51C003002\5万数据\L51E016008.mdb\HYDL,Shape_Length,-1,-1;SXSC "SXSC" true true false 2 Short 0 0 ,First,#" #</Process><Process ToolSource="C:\Program Files\ArcGIS\Desktop10.0\ArcToolbox\Toolboxes\Data Management Tools.tbx\Append" Date="20120819" Time="162733">Append F:\陈刚25万\L51C003002\5万数据\L51E016009.mdb\HYDL F:\陈刚25万\L51C003002\5万数据\pjh.mdb\HYDL NO_TEST "GB "GB" true false false 4 Long 0 0 ,First,#,F:\陈刚25万\L51C003002\5万数据\L51E016009.mdb\HYDL,GB,-1,-1;HYDC "HYDC" true true false 8 Text 0 0 ,First,#,F:\陈刚25万\L51C003002\5万数据\L51E016009.mdb\HYDL,HYDC,-1,-1;NAME "NAME" true true false 60 Text 0 0 ,First,#,F:\陈刚25万\L51C003002\5万数据\L51E016009.mdb\HYDL,NAME,-1,-1;PERIOD "PERIOD" true true false 20 Text 0 0 ,First,#,F:\陈刚25万\L51C003002\5万数据\L51E016009.mdb\HYDL,PERIOD,-1,-1;SHAPE_Length "SHAPE_Length" false true true 8 Double 0 0 ,First,#,F:\陈刚25万\L51C003002\5万数据\L51E016009.mdb\HYDL,Shape_Length,-1,-1;SXSC "SXSC" true true false 2 Short 0 0 ,First,#" #</Process><Process ToolSource="C:\Program Files\ArcGIS\Desktop10.0\ArcToolbox\Toolboxes\Data Management Tools.tbx\Append" Date="20120819" Time="162900">Append F:\陈刚25万\L51C003002\5万数据\L51E016010.mdb\HYDL F:\陈刚25万\L51C003002\5万数据\pjh.mdb\HYDL NO_TEST "GB "GB" true false false 4 Long 0 0 ,First,#,F:\陈刚25万\L51C003002\5万数据\L51E016010.mdb\HYDL,GB,-1,-1;HYDC "HYDC" true true false 8 Text 0 0 ,First,#,F:\陈刚25万\L51C003002\5万数据\L51E016010.mdb\HYDL,HYDC,-1,-1;NAME "NAME" true true false 60 Text 0 0 ,First,#,F:\陈刚25万\L51C003002\5万数据\L51E016010.mdb\HYDL,NAME,-1,-1;PERIOD "PERIOD" true true false 20 Text 0 0 ,First,#,F:\陈刚25万\L51C003002\5万数据\L51E016010.mdb\HYDL,PERIOD,-1,-1;SHAPE_Length "SHAPE_Length" false true true 8 Double 0 0 ,First,#,F:\陈刚25万\L51C003002\5万数据\L51E016010.mdb\HYDL,SHAPE_Length,-1,-1;SXSC "SXSC" true true false 2 Short 0 0 ,First,#" #</Process><Process ToolSource="C:\Program Files\ArcGIS\Desktop10.0\ArcToolbox\Toolboxes\Data Management Tools.tbx\Append" Date="20120819" Time="163034">Append F:\陈刚25万\L51C003002\5万数据\L51E016011.mdb\HYDL F:\陈刚25万\L51C003002\5万数据\pjh.mdb\HYDL NO_TEST "GB "GB" true false false 4 Long 0 0 ,First,#,F:\陈刚25万\L51C003002\5万数据\L51E016011.mdb\HYDL,GB,-1,-1;HYDC "HYDC" true true false 8 Text 0 0 ,First,#,F:\陈刚25万\L51C003002\5万数据\L51E016011.mdb\HYDL,HYDC,-1,-1;NAME "NAME" true true false 60 Text 0 0 ,First,#,F:\陈刚25万\L51C003002\5万数据\L51E016011.mdb\HYDL,NAME,-1,-1;PERIOD "PERIOD" true true false 20 Text 0 0 ,First,#,F:\陈刚25万\L51C003002\5万数据\L51E016011.mdb\HYDL,PERIOD,-1,-1;SHAPE_Length "SHAPE_Length" false true true 8 Double 0 0 ,First,#,F:\陈刚25万\L51C003002\5万数据\L51E016011.mdb\HYDL,SHAPE_Length,-1,-1;SXSC "SXSC" true true false 2 Short 0 0 ,First,#" #</Process><Process ToolSource="C:\Program Files\ArcGIS\Desktop10.0\ArcToolbox\Toolboxes\Data Management Tools.tbx\Append" Date="20120819" Time="163209">Append F:\陈刚25万\L51C003002\5万数据\L51E016012.mdb\HYDL F:\陈刚25万\L51C003002\5万数据\pjh.mdb\HYDL NO_TEST "GB "GB" true false false 4 Long 0 0 ,First,#,F:\陈刚25万\L51C003002\5万数据\L51E016012.mdb\HYDL,GB,-1,-1;HYDC "HYDC" true true false 8 Text 0 0 ,First,#,F:\陈刚25万\L51C003002\5万数据\L51E016012.mdb\HYDL,HYDC,-1,-1;NAME "NAME" true true false 60 Text 0 0 ,First,#,F:\陈刚25万\L51C003002\5万数据\L51E016012.mdb\HYDL,NAME,-1,-1;PERIOD "PERIOD" true true false 20 Text 0 0 ,First,#,F:\陈刚25万\L51C003002\5万数据\L51E016012.mdb\HYDL,PERIOD,-1,-1;SHAPE_Length "SHAPE_Length" false true true 8 Double 0 0 ,First,#,F:\陈刚25万\L51C003002\5万数据\L51E016012.mdb\HYDL,SHAPE_Length,-1,-1;SXSC "SXSC" true true false 2 Short 0 0 ,First,#" #</Process><Process ToolSource="C:\Program Files\ArcGIS\Desktop10.0\ArcToolbox\Toolboxes\Data Management Tools.tbx\Append" Date="20120819" Time="163350">Append F:\陈刚25万\L51C003002\5万数据\L51E017006.mdb\HYDL F:\陈刚25万\L51C003002\5万数据\pjh.mdb\HYDL NO_TEST "GB "GB" true false false 4 Long 0 0 ,First,#,F:\陈刚25万\L51C003002\5万数据\L51E017006.mdb\HYDL,GB,-1,-1;HYDC "HYDC" true true false 8 Text 0 0 ,First,#,F:\陈刚25万\L51C003002\5万数据\L51E017006.mdb\HYDL,HYDC,-1,-1;NAME "NAME" true true false 60 Text 0 0 ,First,#,F:\陈刚25万\L51C003002\5万数据\L51E017006.mdb\HYDL,NAME,-1,-1;PERIOD "PERIOD" true true false 20 Text 0 0 ,First,#,F:\陈刚25万\L51C003002\5万数据\L51E017006.mdb\HYDL,PERIOD,-1,-1;SHAPE_Length "SHAPE_Length" false true true 8 Double 0 0 ,First,#,F:\陈刚25万\L51C003002\5万数据\L51E017006.mdb\HYDL,Shape_Length,-1,-1;SXSC "SXSC" true true false 2 Short 0 0 ,First,#" #</Process><Process ToolSource="C:\Program Files\ArcGIS\Desktop10.0\ArcToolbox\Toolboxes\Data Management Tools.tbx\Append" Date="20120819" Time="163525">Append F:\陈刚25万\L51C003002\5万数据\L51E017007.mdb\HYDL F:\陈刚25万\L51C003002\5万数据\pjh.mdb\HYDL NO_TEST "GB "GB" true false false 4 Long 0 0 ,First,#,F:\陈刚25万\L51C003002\5万数据\L51E017007.mdb\HYDL,GB,-1,-1;HYDC "HYDC" true true false 8 Text 0 0 ,First,#,F:\陈刚25万\L51C003002\5万数据\L51E017007.mdb\HYDL,HYDC,-1,-1;NAME "NAME" true true false 60 Text 0 0 ,First,#,F:\陈刚25万\L51C003002\5万数据\L51E017007.mdb\HYDL,NAME,-1,-1;PERIOD "PERIOD" true true false 20 Text 0 0 ,First,#,F:\陈刚25万\L51C003002\5万数据\L51E017007.mdb\HYDL,PERIOD,-1,-1;SHAPE_Length "SHAPE_Length" false true true 8 Double 0 0 ,First,#,F:\陈刚25万\L51C003002\5万数据\L51E017007.mdb\HYDL,Shape_Length,-1,-1;SXSC "SXSC" true true false 2 Short 0 0 ,First,#" #</Process><Process ToolSource="C:\Program Files\ArcGIS\Desktop10.0\ArcToolbox\Toolboxes\Data Management Tools.tbx\Append" Date="20120819" Time="163701">Append F:\陈刚25万\L51C003002\5万数据\L51E017008.mdb\HYDL F:\陈刚25万\L51C003002\5万数据\pjh.mdb\HYDL NO_TEST "GB "GB" true false false 4 Long 0 0 ,First,#,F:\陈刚25万\L51C003002\5万数据\L51E017008.mdb\HYDL,GB,-1,-1;HYDC "HYDC" true true false 8 Text 0 0 ,First,#,F:\陈刚25万\L51C003002\5万数据\L51E017008.mdb\HYDL,HYDC,-1,-1;NAME "NAME" true true false 60 Text 0 0 ,First,#,F:\陈刚25万\L51C003002\5万数据\L51E017008.mdb\HYDL,NAME,-1,-1;PERIOD "PERIOD" true true false 20 Text 0 0 ,First,#,F:\陈刚25万\L51C003002\5万数据\L51E017008.mdb\HYDL,PERIOD,-1,-1;SHAPE_Length "SHAPE_Length" false true true 8 Double 0 0 ,First,#,F:\陈刚25万\L51C003002\5万数据\L51E017008.mdb\HYDL,Shape_Length,-1,-1;SXSC "SXSC" true true false 2 Short 0 0 ,First,#" #</Process><Process ToolSource="C:\Program Files\ArcGIS\Desktop10.0\ArcToolbox\Toolboxes\Data Management Tools.tbx\Append" Date="20120819" Time="163834">Append F:\陈刚25万\L51C003002\5万数据\L51E017009.mdb\HYDL F:\陈刚25万\L51C003002\5万数据\pjh.mdb\HYDL NO_TEST "GB "GB" true false false 4 Long 0 0 ,First,#,F:\陈刚25万\L51C003002\5万数据\L51E017009.mdb\HYDL,GB,-1,-1;HYDC "HYDC" true true false 8 Text 0 0 ,First,#,F:\陈刚25万\L51C003002\5万数据\L51E017009.mdb\HYDL,HYDC,-1,-1;NAME "NAME" true true false 60 Text 0 0 ,First,#,F:\陈刚25万\L51C003002\5万数据\L51E017009.mdb\HYDL,NAME,-1,-1;PERIOD "PERIOD" true true false 20 Text 0 0 ,First,#,F:\陈刚25万\L51C003002\5万数据\L51E017009.mdb\HYDL,PERIOD,-1,-1;SHAPE_Length "SHAPE_Length" false true true 8 Double 0 0 ,First,#,F:\陈刚25万\L51C003002\5万数据\L51E017009.mdb\HYDL,Shape_Length,-1,-1;SXSC "SXSC" true true false 2 Short 0 0 ,First,#" #</Process><Process ToolSource="C:\Program Files\ArcGIS\Desktop10.0\ArcToolbox\Toolboxes\Data Management Tools.tbx\Append" Date="20120819" Time="164002">Append F:\陈刚25万\L51C003002\5万数据\L51E017010.mdb\HYDL F:\陈刚25万\L51C003002\5万数据\pjh.mdb\HYDL NO_TEST "GB "GB" true false false 4 Long 0 0 ,First,#,F:\陈刚25万\L51C003002\5万数据\L51E017010.mdb\HYDL,GB,-1,-1;HYDC "HYDC" true true false 8 Text 0 0 ,First,#,F:\陈刚25万\L51C003002\5万数据\L51E017010.mdb\HYDL,HYDC,-1,-1;NAME "NAME" true true false 60 Text 0 0 ,First,#,F:\陈刚25万\L51C003002\5万数据\L51E017010.mdb\HYDL,NAME,-1,-1;PERIOD "PERIOD" true true false 20 Text 0 0 ,First,#,F:\陈刚25万\L51C003002\5万数据\L51E017010.mdb\HYDL,PERIOD,-1,-1;SHAPE_Length "SHAPE_Length" false true true 8 Double 0 0 ,First,#,F:\陈刚25万\L51C003002\5万数据\L51E017010.mdb\HYDL,SHAPE_Length,-1,-1;SXSC "SXSC" true true false 2 Short 0 0 ,First,#" #</Process><Process ToolSource="C:\Program Files\ArcGIS\Desktop10.0\ArcToolbox\Toolboxes\Data Management Tools.tbx\Append" Date="20120819" Time="164138">Append F:\陈刚25万\L51C003002\5万数据\L51E017011.mdb\HYDL F:\陈刚25万\L51C003002\5万数据\pjh.mdb\HYDL NO_TEST "GB "GB" true false false 4 Long 0 0 ,First,#,F:\陈刚25万\L51C003002\5万数据\L51E017011.mdb\HYDL,GB,-1,-1;HYDC "HYDC" true true false 8 Text 0 0 ,First,#,F:\陈刚25万\L51C003002\5万数据\L51E017011.mdb\HYDL,HYDC,-1,-1;NAME "NAME" true true false 60 Text 0 0 ,First,#,F:\陈刚25万\L51C003002\5万数据\L51E017011.mdb\HYDL,NAME,-1,-1;PERIOD "PERIOD" true true false 20 Text 0 0 ,First,#,F:\陈刚25万\L51C003002\5万数据\L51E017011.mdb\HYDL,PERIOD,-1,-1;SHAPE_Length "SHAPE_Length" false true true 8 Double 0 0 ,First,#,F:\陈刚25万\L51C003002\5万数据\L51E017011.mdb\HYDL,SHAPE_Length,-1,-1;SXSC "SXSC" true true false 2 Short 0 0 ,First,#" #</Process><Process ToolSource="C:\Program Files\ArcGIS\Desktop10.0\ArcToolbox\Toolboxes\Data Management Tools.tbx\Append" Date="20120819" Time="164310">Append F:\陈刚25万\L51C003002\5万数据\L51E017012.mdb\HYDL F:\陈刚25万\L51C003002\5万数据\pjh.mdb\HYDL NO_TEST "GB "GB" true false false 4 Long 0 0 ,First,#,F:\陈刚25万\L51C003002\5万数据\L51E017012.mdb\HYDL,GB,-1,-1;HYDC "HYDC" true true false 8 Text 0 0 ,First,#,F:\陈刚25万\L51C003002\5万数据\L51E017012.mdb\HYDL,HYDC,-1,-1;NAME "NAME" true true false 60 Text 0 0 ,First,#,F:\陈刚25万\L51C003002\5万数据\L51E017012.mdb\HYDL,NAME,-1,-1;PERIOD "PERIOD" true true false 20 Text 0 0 ,First,#,F:\陈刚25万\L51C003002\5万数据\L51E017012.mdb\HYDL,PERIOD,-1,-1;SHAPE_Length "SHAPE_Length" false true true 8 Double 0 0 ,First,#,F:\陈刚25万\L51C003002\5万数据\L51E017012.mdb\HYDL,SHAPE_Length,-1,-1;SXSC "SXSC" true true false 2 Short 0 0 ,First,#" #</Process><Process ToolSource="C:\Program Files\ArcGIS\Desktop10.0\ArcToolbox\Toolboxes\Data Management Tools.tbx\Append" Date="20120819" Time="164447">Append F:\陈刚25万\L51C003002\5万数据\L51E018006.mdb\HYDL F:\陈刚25万\L51C003002\5万数据\pjh.mdb\HYDL NO_TEST "GB "GB" true false false 4 Long 0 0 ,First,#,F:\陈刚25万\L51C003002\5万数据\L51E018006.mdb\HYDL,GB,-1,-1;HYDC "HYDC" true true false 8 Text 0 0 ,First,#,F:\陈刚25万\L51C003002\5万数据\L51E018006.mdb\HYDL,HYDC,-1,-1;NAME "NAME" true true false 60 Text 0 0 ,First,#,F:\陈刚25万\L51C003002\5万数据\L51E018006.mdb\HYDL,NAME,-1,-1;PERIOD "PERIOD" true true false 20 Text 0 0 ,First,#,F:\陈刚25万\L51C003002\5万数据\L51E018006.mdb\HYDL,PERIOD,-1,-1;SHAPE_Length "SHAPE_Length" false true true 8 Double 0 0 ,First,#,F:\陈刚25万\L51C003002\5万数据\L51E018006.mdb\HYDL,Shape_Length,-1,-1;SXSC "SXSC" true true false 2 Short 0 0 ,First,#" #</Process><Process ToolSource="C:\Program Files\ArcGIS\Desktop10.0\ArcToolbox\Toolboxes\Data Management Tools.tbx\Append" Date="20120819" Time="164625">Append F:\陈刚25万\L51C003002\5万数据\L51E018007.mdb\HYDL F:\陈刚25万\L51C003002\5万数据\pjh.mdb\HYDL NO_TEST "GB "GB" true false false 4 Long 0 0 ,First,#,F:\陈刚25万\L51C003002\5万数据\L51E018007.mdb\HYDL,GB,-1,-1;HYDC "HYDC" true true false 8 Text 0 0 ,First,#,F:\陈刚25万\L51C003002\5万数据\L51E018007.mdb\HYDL,HYDC,-1,-1;NAME "NAME" true true false 60 Text 0 0 ,First,#,F:\陈刚25万\L51C003002\5万数据\L51E018007.mdb\HYDL,NAME,-1,-1;PERIOD "PERIOD" true true false 20 Text 0 0 ,First,#,F:\陈刚25万\L51C003002\5万数据\L51E018007.mdb\HYDL,PERIOD,-1,-1;SHAPE_Length "SHAPE_Length" false true true 8 Double 0 0 ,First,#,F:\陈刚25万\L51C003002\5万数据\L51E018007.mdb\HYDL,Shape_Length,-1,-1;SXSC "SXSC" true true false 2 Short 0 0 ,First,#" #</Process><Process ToolSource="C:\Program Files\ArcGIS\Desktop10.0\ArcToolbox\Toolboxes\Data Management Tools.tbx\Append" Date="20120819" Time="164919">Append F:\陈刚25万\L51C003002\5万数据\L51E018009.mdb\HYDL F:\陈刚25万\L51C003002\5万数据\pjh.mdb\HYDL NO_TEST "GB "GB" true false false 4 Long 0 0 ,First,#,F:\陈刚25万\L51C003002\5万数据\L51E018009.mdb\HYDL,GB,-1,-1;HYDC "HYDC" true true false 8 Text 0 0 ,First,#,F:\陈刚25万\L51C003002\5万数据\L51E018009.mdb\HYDL,HYDC,-1,-1;NAME "NAME" true true false 60 Text 0 0 ,First,#,F:\陈刚25万\L51C003002\5万数据\L51E018009.mdb\HYDL,NAME,-1,-1;PERIOD "PERIOD" true true false 20 Text 0 0 ,First,#,F:\陈刚25万\L51C003002\5万数据\L51E018009.mdb\HYDL,PERIOD,-1,-1;SHAPE_Length "SHAPE_Length" false true true 8 Double 0 0 ,First,#,F:\陈刚25万\L51C003002\5万数据\L51E018009.mdb\HYDL,Shape_Length,-1,-1;SXSC "SXSC" true true false 2 Short 0 0 ,First,#" #</Process><Process ToolSource="C:\Program Files\ArcGIS\Desktop10.0\ArcToolbox\Toolboxes\Data Management Tools.tbx\Append" Date="20120819" Time="165040">Append F:\陈刚25万\L51C003002\5万数据\L51E018010.mdb\HYDL F:\陈刚25万\L51C003002\5万数据\pjh.mdb\HYDL NO_TEST "GB "GB" true false false 4 Long 0 0 ,First,#,F:\陈刚25万\L51C003002\5万数据\L51E018010.mdb\HYDL,GB,-1,-1;HYDC "HYDC" true true false 8 Text 0 0 ,First,#,F:\陈刚25万\L51C003002\5万数据\L51E018010.mdb\HYDL,HYDC,-1,-1;NAME "NAME" true true false 60 Text 0 0 ,First,#,F:\陈刚25万\L51C003002\5万数据\L51E018010.mdb\HYDL,NAME,-1,-1;PERIOD "PERIOD" true true false 20 Text 0 0 ,First,#,F:\陈刚25万\L51C003002\5万数据\L51E018010.mdb\HYDL,PERIOD,-1,-1;SHAPE_Length "SHAPE_Length" false true true 8 Double 0 0 ,First,#,F:\陈刚25万\L51C003002\5万数据\L51E018010.mdb\HYDL,SHAPE_Length,-1,-1;SXSC "SXSC" true true false 2 Short 0 0 ,First,#" #</Process><Process ToolSource="C:\Program Files\ArcGIS\Desktop10.0\ArcToolbox\Toolboxes\Data Management Tools.tbx\Append" Date="20120819" Time="165223">Append F:\陈刚25万\L51C003002\5万数据\L51E018011.mdb\HYDL F:\陈刚25万\L51C003002\5万数据\pjh.mdb\HYDL NO_TEST "GB "GB" true false false 4 Long 0 0 ,First,#,F:\陈刚25万\L51C003002\5万数据\L51E018011.mdb\HYDL,GB,-1,-1;HYDC "HYDC" true true false 8 Text 0 0 ,First,#,F:\陈刚25万\L51C003002\5万数据\L51E018011.mdb\HYDL,HYDC,-1,-1;NAME "NAME" true true false 60 Text 0 0 ,First,#,F:\陈刚25万\L51C003002\5万数据\L51E018011.mdb\HYDL,NAME,-1,-1;PERIOD "PERIOD" true true false 20 Text 0 0 ,First,#,F:\陈刚25万\L51C003002\5万数据\L51E018011.mdb\HYDL,PERIOD,-1,-1;SHAPE_Length "SHAPE_Length" false true true 8 Double 0 0 ,First,#,F:\陈刚25万\L51C003002\5万数据\L51E018011.mdb\HYDL,SHAPE_Length,-1,-1;SXSC "SXSC" true true false 2 Short 0 0 ,First,#" #</Process><Process ToolSource="C:\Program Files\ArcGIS\Desktop10.0\ArcToolbox\Toolboxes\Data Management Tools.tbx\Append" Date="20120819" Time="165402">Append F:\陈刚25万\L51C003002\5万数据\L51E018012.mdb\HYDL F:\陈刚25万\L51C003002\5万数据\pjh.mdb\HYDL NO_TEST "GB "GB" true false false 4 Long 0 0 ,First,#,F:\陈刚25万\L51C003002\5万数据\L51E018012.mdb\HYDL,GB,-1,-1;HYDC "HYDC" true true false 8 Text 0 0 ,First,#,F:\陈刚25万\L51C003002\5万数据\L51E018012.mdb\HYDL,HYDC,-1,-1;NAME "NAME" true true false 60 Text 0 0 ,First,#,F:\陈刚25万\L51C003002\5万数据\L51E018012.mdb\HYDL,NAME,-1,-1;PERIOD "PERIOD" true true false 20 Text 0 0 ,First,#,F:\陈刚25万\L51C003002\5万数据\L51E018012.mdb\HYDL,PERIOD,-1,-1;SHAPE_Length "SHAPE_Length" false true true 8 Double 0 0 ,First,#,F:\陈刚25万\L51C003002\5万数据\L51E018012.mdb\HYDL,SHAPE_Length,-1,-1;SXSC "SXSC" true true false 2 Short 0 0 ,First,#" #</Process><Process ToolSource="C:\Program Files\ArcGIS\Desktop10.0\ArcToolbox\Toolboxes\Data Management Tools.tbx\Append" Date="20120819" Time="165544">Append F:\陈刚25万\L51C003002\5万数据\L51E019006.mdb\HYDL F:\陈刚25万\L51C003002\5万数据\pjh.mdb\HYDL NO_TEST "GB "GB" true false false 4 Long 0 0 ,First,#,F:\陈刚25万\L51C003002\5万数据\L51E019006.mdb\HYDL,GB,-1,-1;HYDC "HYDC" true true false 8 Text 0 0 ,First,#,F:\陈刚25万\L51C003002\5万数据\L51E019006.mdb\HYDL,HYDC,-1,-1;NAME "NAME" true true false 60 Text 0 0 ,First,#,F:\陈刚25万\L51C003002\5万数据\L51E019006.mdb\HYDL,NAME,-1,-1;PERIOD "PERIOD" true true false 20 Text 0 0 ,First,#,F:\陈刚25万\L51C003002\5万数据\L51E019006.mdb\HYDL,PERIOD,-1,-1;SHAPE_Length "SHAPE_Length" false true true 8 Double 0 0 ,First,#,F:\陈刚25万\L51C003002\5万数据\L51E019006.mdb\HYDL,Shape_Length,-1,-1;SXSC "SXSC" true true false 2 Short 0 0 ,First,#" #</Process><Process ToolSource="C:\Program Files\ArcGIS\Desktop10.0\ArcToolbox\Toolboxes\Data Management Tools.tbx\Append" Date="20120819" Time="165726">Append F:\陈刚25万\L51C003002\5万数据\L51E019007.mdb\HYDL F:\陈刚25万\L51C003002\5万数据\pjh.mdb\HYDL NO_TEST "GB "GB" true false false 4 Long 0 0 ,First,#,F:\陈刚25万\L51C003002\5万数据\L51E019007.mdb\HYDL,GB,-1,-1;HYDC "HYDC" true true false 8 Text 0 0 ,First,#,F:\陈刚25万\L51C003002\5万数据\L51E019007.mdb\HYDL,HYDC,-1,-1;NAME "NAME" true true false 60 Text 0 0 ,First,#,F:\陈刚25万\L51C003002\5万数据\L51E019007.mdb\HYDL,NAME,-1,-1;PERIOD "PERIOD" true true false 20 Text 0 0 ,First,#,F:\陈刚25万\L51C003002\5万数据\L51E019007.mdb\HYDL,PERIOD,-1,-1;SHAPE_Length "SHAPE_Length" false true true 8 Double 0 0 ,First,#,F:\陈刚25万\L51C003002\5万数据\L51E019007.mdb\HYDL,Shape_Length,-1,-1;SXSC "SXSC" true true false 2 Short 0 0 ,First,#" #</Process><Process ToolSource="C:\Program Files\ArcGIS\Desktop10.0\ArcToolbox\Toolboxes\Data Management Tools.tbx\Append" Date="20120819" Time="165859">Append F:\陈刚25万\L51C003002\5万数据\L51E019008.mdb\HYDL F:\陈刚25万\L51C003002\5万数据\pjh.mdb\HYDL NO_TEST "GB "GB" true false false 4 Long 0 0 ,First,#,F:\陈刚25万\L51C003002\5万数据\L51E019008.mdb\HYDL,GB,-1,-1;HYDC "HYDC" true true false 8 Text 0 0 ,First,#,F:\陈刚25万\L51C003002\5万数据\L51E019008.mdb\HYDL,HYDC,-1,-1;NAME "NAME" true true false 60 Text 0 0 ,First,#,F:\陈刚25万\L51C003002\5万数据\L51E019008.mdb\HYDL,NAME,-1,-1;PERIOD "PERIOD" true true false 20 Text 0 0 ,First,#,F:\陈刚25万\L51C003002\5万数据\L51E019008.mdb\HYDL,PERIOD,-1,-1;SHAPE_Length "SHAPE_Length" false true true 8 Double 0 0 ,First,#,F:\陈刚25万\L51C003002\5万数据\L51E019008.mdb\HYDL,Shape_Length,-1,-1;SXSC "SXSC" true true false 2 Short 0 0 ,First,#" #</Process><Process ToolSource="C:\Program Files\ArcGIS\Desktop10.0\ArcToolbox\Toolboxes\Data Management Tools.tbx\Append" Date="20120819" Time="170040">Append F:\陈刚25万\L51C003002\5万数据\L51E019009.mdb\HYDL F:\陈刚25万\L51C003002\5万数据\pjh.mdb\HYDL NO_TEST "GB "GB" true false false 4 Long 0 0 ,First,#,F:\陈刚25万\L51C003002\5万数据\L51E019009.mdb\HYDL,GB,-1,-1;HYDC "HYDC" true true false 8 Text 0 0 ,First,#,F:\陈刚25万\L51C003002\5万数据\L51E019009.mdb\HYDL,HYDC,-1,-1;NAME "NAME" true true false 60 Text 0 0 ,First,#,F:\陈刚25万\L51C003002\5万数据\L51E019009.mdb\HYDL,NAME,-1,-1;PERIOD "PERIOD" true true false 20 Text 0 0 ,First,#,F:\陈刚25万\L51C003002\5万数据\L51E019009.mdb\HYDL,PERIOD,-1,-1;SHAPE_Length "SHAPE_Length" false true true 8 Double 0 0 ,First,#,F:\陈刚25万\L51C003002\5万数据\L51E019009.mdb\HYDL,SHAPE_Length,-1,-1;SXSC "SXSC" true true false 2 Short 0 0 ,First,#" #</Process><Process ToolSource="C:\Program Files\ArcGIS\Desktop10.0\ArcToolbox\Toolboxes\Data Management Tools.tbx\Append" Date="20120819" Time="170224">Append F:\陈刚25万\L51C003002\5万数据\L51E019010.mdb\HYDL F:\陈刚25万\L51C003002\5万数据\pjh.mdb\HYDL NO_TEST "GB "GB" true false false 4 Long 0 0 ,First,#,F:\陈刚25万\L51C003002\5万数据\L51E019010.mdb\HYDL,GB,-1,-1;HYDC "HYDC" true true false 8 Text 0 0 ,First,#,F:\陈刚25万\L51C003002\5万数据\L51E019010.mdb\HYDL,HYDC,-1,-1;NAME "NAME" true true false 60 Text 0 0 ,First,#,F:\陈刚25万\L51C003002\5万数据\L51E019010.mdb\HYDL,NAME,-1,-1;PERIOD "PERIOD" true true false 20 Text 0 0 ,First,#,F:\陈刚25万\L51C003002\5万数据\L51E019010.mdb\HYDL,PERIOD,-1,-1;SHAPE_Length "SHAPE_Length" false true true 8 Double 0 0 ,First,#,F:\陈刚25万\L51C003002\5万数据\L51E019010.mdb\HYDL,SHAPE_Length,-1,-1;SXSC "SXSC" true true false 2 Short 0 0 ,First,#" #</Process><Process ToolSource="C:\Program Files\ArcGIS\Desktop10.0\ArcToolbox\Toolboxes\Data Management Tools.tbx\Append" Date="20120819" Time="170357">Append F:\陈刚25万\L51C003002\5万数据\L51E019011.mdb\HYDL F:\陈刚25万\L51C003002\5万数据\pjh.mdb\HYDL NO_TEST "GB "GB" true false false 4 Long 0 0 ,First,#,F:\陈刚25万\L51C003002\5万数据\L51E019011.mdb\HYDL,GB,-1,-1;HYDC "HYDC" true true false 8 Text 0 0 ,First,#,F:\陈刚25万\L51C003002\5万数据\L51E019011.mdb\HYDL,HYDC,-1,-1;NAME "NAME" true true false 60 Text 0 0 ,First,#,F:\陈刚25万\L51C003002\5万数据\L51E019011.mdb\HYDL,NAME,-1,-1;PERIOD "PERIOD" true true false 20 Text 0 0 ,First,#,F:\陈刚25万\L51C003002\5万数据\L51E019011.mdb\HYDL,PERIOD,-1,-1;SHAPE_Length "SHAPE_Length" false true true 8 Double 0 0 ,First,#,F:\陈刚25万\L51C003002\5万数据\L51E019011.mdb\HYDL,SHAPE_Length,-1,-1;SXSC "SXSC" true true false 2 Short 0 0 ,First,#" #</Process><Process ToolSource="C:\Program Files\ArcGIS\Desktop10.0\ArcToolbox\Toolboxes\Data Management Tools.tbx\Append" Date="20120819" Time="170536">Append F:\陈刚25万\L51C003002\5万数据\L51E019012.mdb\HYDL F:\陈刚25万\L51C003002\5万数据\pjh.mdb\HYDL NO_TEST "GB "GB" true false false 4 Long 0 0 ,First,#,F:\陈刚25万\L51C003002\5万数据\L51E019012.mdb\HYDL,GB,-1,-1;HYDC "HYDC" true true false 8 Text 0 0 ,First,#,F:\陈刚25万\L51C003002\5万数据\L51E019012.mdb\HYDL,HYDC,-1,-1;NAME "NAME" true true false 60 Text 0 0 ,First,#,F:\陈刚25万\L51C003002\5万数据\L51E019012.mdb\HYDL,NAME,-1,-1;PERIOD "PERIOD" true true false 20 Text 0 0 ,First,#,F:\陈刚25万\L51C003002\5万数据\L51E019012.mdb\HYDL,PERIOD,-1,-1;SHAPE_Length "SHAPE_Length" false true true 8 Double 0 0 ,First,#,F:\陈刚25万\L51C003002\5万数据\L51E019012.mdb\HYDL,SHAPE_Length,-1,-1;SXSC "SXSC" true true false 2 Short 0 0 ,First,#" #</Process><Process ToolSource="C:\Program Files\ArcGIS\Desktop10.0\ArcToolbox\Toolboxes\Data Management Tools.tbx\RepairGeometry" Date="20120819" Time="171548">RepairGeometry F:\陈刚25万\L51C003002\5万数据\pjh.mdb\HYDL DELETE_NULL</Process><Process ToolSource="C:\Program Files\ArcGIS\Desktop10.0\ArcToolbox\Toolboxes\Data Management Tools.tbx\Dissolve" Date="20120819" Time="171833">Dissolve F:\陈刚25万\L51C003002\5万数据\pjh.mdb\HYDL F:\陈刚25万\L51C003002\5万数据\rhh.mdb\HYDL GB;HYDC;NAME;PERIOD;SXSC # SINGLE_PART DISSOLVE_LINES</Process><Process ToolSource="C:\Program Files\ArcGIS\Desktop10.0\ArcToolbox\Toolboxes\Data Management Tools.tbx\DefineProjection" Date="20120822" Time="100226">DefineProjection D:\陈刚25万\L51C003002\成果数据\L51C003002.mdb\HYDL PROJCS['CGCS_2000_GK_CM_123E',GEOGCS['GCS_CGCS_2000',DATUM['D_CGCS_2000',SPHEROID['CGCS_2000',6378137.0,298.257222101]],PRIMEM['Greenwich',0.0],UNIT['Degree',0.0174532925199433]],PROJECTION['Gauss_Kruger'],PARAMETER['False_Easting',500000.0],PARAMETER['False_Northing',0.0],PARAMETER['Central_Meridian',123.0],PARAMETER['Scale_Factor',1.0],PARAMETER['Latitude_Of_Origin',0.0],UNIT['Meter',1.0]]</Process><Process ToolSource="C:\Program Files\ArcGIS\Desktop10.0\ArcToolbox\Toolboxes\Data Management Tools.tbx\DefineProjection" Date="20120823" Time="093745">DefineProjection D:\陈刚25万\L51C003002\成果数据\L51C003002.mdb\HYDL PROJCS['CGCS_2000_GK_CM_123E',GEOGCS['GCS_CGCS_2000',DATUM['D_CGCS_2000',SPHEROID['CGCS_2000',6378137.0,298.257222101]],PRIMEM['Greenwich',0.0],UNIT['Degree',0.0174532925199433]],PROJECTION['Gauss_Kruger'],PARAMETER['False_Easting',500000.0],PARAMETER['False_Northing',0.0],PARAMETER['Central_Meridian',123.0],PARAMETER['Scale_Factor',1.0],PARAMETER['Latitude_Of_Origin',0.0],UNIT['Meter',1.0]]</Process><Process ToolSource="C:\Program Files\ArcGIS\Desktop10.0\ArcToolbox\Toolboxes\Data Management Tools.tbx\RepairGeometry" Date="20120829" Time="225807">RepairGeometry HYDL DELETE_NULL</Process><Process ToolSource="C:\Program Files\ArcGIS\Desktop10.0\ArcToolbox\Toolboxes\Data Management Tools.tbx\DefineProjection" Date="20120918" Time="161051">DefineProjection D:\陈刚25万\L51C003002\成果数据\L51C003002.mdb\HYDL PROJCS['CGCS_2000_GK_CM_123E',GEOGCS['GCS_CGCS_2000',DATUM['D_CGCS_2000',SPHEROID['CGCS_2000',6378137.0,298.257222101]],PRIMEM['Greenwich',0.0],UNIT['Degree',0.0174532925199433]],PROJECTION['Gauss_Kruger'],PARAMETER['False_Easting',500000.0],PARAMETER['False_Northing',0.0],PARAMETER['Central_Meridian',123.0],PARAMETER['Scale_Factor',1.0],PARAMETER['Latitude_Of_Origin',0.0],UNIT['Meter',1.0]]</Process><Process ToolSource="C:\Program Files\ArcGIS\Desktop10.0\ArcToolbox\Toolboxes\Data Management Tools.tbx\AddField" Date="20121026" Time="141055">AddField D:\陈刚25万\L51C003002\成果数据\L51C003002.mdb\HYDL SXSC SHORT # # 2 # NULLABLE NON_REQUIRED #</Process><Process ToolSource="C:\Program Files\ArcGIS\Desktop10.0\ArcToolbox\Toolboxes\Data Management Tools.tbx\AddField" Date="20121103" Time="164819">AddField D:\陈刚25万\L51C003002\成果数据\L51C003002.mdb\HYDL SXSC SHORT # # 2 # NULLABLE NON_REQUIRED #</Process><Process ToolSource="C:\Program Files\ArcGIS\Desktop10.0\ArcToolbox\Toolboxes\Conversion Tools.tbx\FeatureClassToFeatureClass" Date="20121104" Time="095520">FeatureClassToFeatureClass E:\zzzzzz\L51C003002\成果数据\L51C003002.mdb\HYDL E:\zzzzzz\zhh\L51C003002\成果数据\L51C003002.mdb HYDL # "GB "GB" true false false 4 Long 0 0 ,First,#,E:\zzzzzz\L51C003002\成果数据\L51C003002.mdb\HYDL,GB,-1,-1;HYDC "HYDC" true true false 8 Text 0 0 ,First,#,E:\zzzzzz\L51C003002\成果数据\L51C003002.mdb\HYDL,HYDC,-1,-1;NAME "NAME" true true false 60 Text 0 0 ,First,#,E:\zzzzzz\L51C003002\成果数据\L51C003002.mdb\HYDL,NAME,-1,-1;PERIOD "PERIOD" true true false 20 Text 0 0 ,First,#,E:\zzzzzz\L51C003002\成果数据\L51C003002.mdb\HYDL,PERIOD,-1,-1;SHAPE_Length "SHAPE_Length" false true true 8 Double 0 0 ,First,#,E:\zzzzzz\L51C003002\成果数据\L51C003002.mdb\HYDL,SHAPE_Length,-1,-1" #</Process><Process ToolSource="C:\Program Files\ArcGIS\Desktop10.0\ArcToolbox\Toolboxes\Data Management Tools.tbx\AddField" Date="20121116" Time="232644">AddField D:\陈刚25万\L51C003002\成果数据\L51C003002.mdb\HYDL SXSC SHORT # # 2 # NULLABLE NON_REQUIRED #</Process><Process ToolSource="C:\Program Files\ArcGIS\Desktop10.0\ArcToolbox\Toolboxes\Data Management Tools.tbx\RepairGeometry" Date="20121117" Time="151447">RepairGeometry HYDL DELETE_NULL</Process><Process ToolSource="C:\Program Files\ArcGIS\Desktop10.0\ArcToolbox\Toolboxes\Conversion Tools.tbx\FeatureClassToFeatureClass" Date="20121217" Time="200739">FeatureClassToFeatureClass D:\整理\180幅二查成果-10.0\10\L51C003002\成果数据\L51C003002.mdb\HYDL D:\整理\180幅二查成果-10.0\9.3\L51C003002\成果数据\L51C003002.mdb HYDL # "GB "GB" true false false 4 Long 0 0 ,First,#,D:\整理\180幅二查成果-10.0\10\L51C003002\成果数据\L51C003002.mdb\HYDL,GB,-1,-1;HYDC "HYDC" true true false 8 Text 0 0 ,First,#,D:\整理\180幅二查成果-10.0\10\L51C003002\成果数据\L51C003002.mdb\HYDL,HYDC,-1,-1;NAME "NAME" true true false 60 Text 0 0 ,First,#,D:\整理\180幅二查成果-10.0\10\L51C003002\成果数据\L51C003002.mdb\HYDL,NAME,-1,-1;PERIOD "PERIOD" true true false 20 Text 0 0 ,First,#,D:\整理\180幅二查成果-10.0\10\L51C003002\成果数据\L51C003002.mdb\HYDL,PERIOD,-1,-1;Shape_Length "Shape_Length" false true true 8 Double 0 0 ,First,#,D:\整理\180幅二查成果-10.0\10\L51C003002\成果数据\L51C003002.mdb\HYDL,Shape_Length,-1,-1" #</Process><Process ToolSource="C:\Program Files\ArcGIS\ArcToolbox\Toolboxes\Conversion Tools.tbx\FeatureClassToFeatureClass" Date="20121217" Time="232756">FeatureClassToFeatureClass C:\lsq\20121217成果9.3\9.3\L51C003002\成果数据\L51C003002.mdb\HYDL C:\lsq\20121217成果9.3\重转9.3\L51C003002\成果数据\L51C003002.mdb HYDL # "GB 'GB' true false false 4 Long 0 0 ,First,#,C:\lsq\20121217成果9.3\9.3\L51C003002\成果数据\L51C003002.mdb\HYDL,GB,-1,-1;HYDC 'HYDC' true true false 8 Text 0 0 ,First,#,C:\lsq\20121217成果9.3\9.3\L51C003002\成果数据\L51C003002.mdb\HYDL,HYDC,-1,-1;NAME 'NAME' true true false 60 Text 0 0 ,First,#,C:\lsq\20121217成果9.3\9.3\L51C003002\成果数据\L51C003002.mdb\HYDL,NAME,-1,-1;PERIOD 'PERIOD' true true false 20 Text 0 0 ,First,#,C:\lsq\20121217成果9.3\9.3\L51C003002\成果数据\L51C003002.mdb\HYDL,PERIOD,-1,-1;Shape_Length 'Shape_Length' false true true 8 Double 0 0 ,First,#,C:\lsq\20121217成果9.3\9.3\L51C003002\成果数据\L51C003002.mdb\HYDL,Shape_Length,-1,-1" # C:\lsq\20121217成果9.3\重转9.3\L51C003002\成果数据\L51C003002.mdb\HYDL</Process><Process ToolSource="D:\Program Files\ArcGIS\Desktop10.0\ArcToolbox\Toolboxes\Data Management Tools.tbx\DefineProjection" Date="20130131" Time="140826">DefineProjection E:\xg\L51C003002\成果数据\L51C003002.mdb\HYDL PROJCS['CGCS_2000_GK_CM_123E',GEOGCS['GCS_CGCS_2000',DATUM['D_CGCS_2000',SPHEROID['CGCS_2000',6378137.0,298.257222101]],PRIMEM['Greenwich',0.0],UNIT['Degree',0.0174532925199433]],PROJECTION['Gauss_Kruger'],PARAMETER['False_Easting',500000.0],PARAMETER['False_Northing',0.0],PARAMETER['Central_Meridian',123.0],PARAMETER['Scale_Factor',1.0],PARAMETER['Latitude_Of_Origin',0.0],UNIT['Meter',1.0]]</Process><Process ToolSource="C:\Program Files\ArcGIS\Desktop10.0\ArcToolbox\Toolboxes\Conversion Tools.tbx\FeatureClassToFeatureClass" Date="20130131" Time="150625">FeatureClassToFeatureClass D:\GHO\转换\1.31成果-10.0\L51C003002\成果数据\L51C003002.mdb\HYDL D:\GHO\转换\1.31成果-9\L51C003002\成果数据\L51C003002.mdb HYDL # "GB "GB" true false false 4 Long 0 0 ,First,#,D:\GHO\转换\1.31成果-10.0\L51C003002\成果数据\L51C003002.mdb\HYDL,GB,-1,-1;HYDC "HYDC" true true false 8 Text 0 0 ,First,#,D:\GHO\转换\1.31成果-10.0\L51C003002\成果数据\L51C003002.mdb\HYDL,HYDC,-1,-1;NAME "NAME" true true false 60 Text 0 0 ,First,#,D:\GHO\转换\1.31成果-10.0\L51C003002\成果数据\L51C003002.mdb\HYDL,NAME,-1,-1;PERIOD "PERIOD" true true false 20 Text 0 0 ,First,#,D:\GHO\转换\1.31成果-10.0\L51C003002\成果数据\L51C003002.mdb\HYDL,PERIOD,-1,-1;Shape_Length "Shape_Length" false true true 8 Double 0 0 ,First,#,D:\GHO\转换\1.31成果-10.0\L51C003002\成果数据\L51C003002.mdb\HYDL,Shape_Length,-1,-1" #</Process><Process ToolSource="C:\Program Files\ArcGIS\ArcToolbox\Toolboxes\Conversion Tools.tbx\FeatureClassToFeatureClass" Date="20120131" Time="152151">FeatureClassToFeatureClass C:\lsq\1.31成果\L51C003002\成果数据\L51C003002.mdb\HYDL C:\lsq\re1.31成果\L51C003002\成果数据\L51C003002.mdb HYDL # "GB 'GB' true false false 4 Long 0 0 ,First,#,C:\lsq\1.31成果\L51C003002\成果数据\L51C003002.mdb\HYDL,GB,-1,-1;HYDC 'HYDC' true true false 8 Text 0 0 ,First,#,C:\lsq\1.31成果\L51C003002\成果数据\L51C003002.mdb\HYDL,HYDC,-1,-1;NAME 'NAME' true true false 60 Text 0 0 ,First,#,C:\lsq\1.31成果\L51C003002\成果数据\L51C003002.mdb\HYDL,NAME,-1,-1;PERIOD 'PERIOD' true true false 20 Text 0 0 ,First,#,C:\lsq\1.31成果\L51C003002\成果数据\L51C003002.mdb\HYDL,PERIOD,-1,-1;Shape_Length 'Shape_Length' false true true 8 Double 0 0 ,First,#,C:\lsq\1.31成果\L51C003002\成果数据\L51C003002.mdb\HYDL,Shape_Length,-1,-1" # C:\lsq\re1.31成果\L51C003002\成果数据\L51C003002.mdb\HYDL</Process><Process ToolSource="C:\Program Files\ArcGIS\Desktop10.0\ArcToolbox\Toolboxes\Data Management Tools.tbx\DefineProjection" Date="20130207" Time="103411">DefineProjection E:\李雪梅\改国省道\L51C003002\成果数据\L51C003002.mdb\HYDL PROJCS['CGCS_2000_GK_CM_123E',GEOGCS['GCS_CGCS_2000',DATUM['D_CGCS_2000',SPHEROID['CGCS_2000',6378137.0,298.257222101]],PRIMEM['Greenwich',0.0],UNIT['Degree',0.0174532925199433]],PROJECTION['Gauss_Kruger'],PARAMETER['False_Easting',500000.0],PARAMETER['False_Northing',0.0],PARAMETER['Central_Meridian',123.0],PARAMETER['Scale_Factor',1.0],PARAMETER['Latitude_Of_Origin',0.0],UNIT['Meter',1.0]]</Process><Process ToolSource="C:\Program Files\ArcGIS\Desktop10.0\ArcToolbox\Toolboxes\Conversion Tools.tbx\FeatureClassToFeatureClass" Date="20130217" Time="163143">FeatureClassToFeatureClass D:\GHO\转换\243-131\1\L51C003002\成果数据\L51C003002.mdb\HYDL D:\GHO\转换\243-131\9\L51C003002\成果数据\L51C003002.mdb HYDL # "GB "GB" true false false 4 Long 0 0 ,First,#,D:\GHO\转换\243-131\1\L51C003002\成果数据\L51C003002.mdb\HYDL,GB,-1,-1;HYDC "HYDC" true true false 8 Text 0 0 ,First,#,D:\GHO\转换\243-131\1\L51C003002\成果数据\L51C003002.mdb\HYDL,HYDC,-1,-1;NAME "NAME" true true false 60 Text 0 0 ,First,#,D:\GHO\转换\243-131\1\L51C003002\成果数据\L51C003002.mdb\HYDL,NAME,-1,-1;PERIOD "PERIOD" true true false 20 Text 0 0 ,First,#,D:\GHO\转换\243-131\1\L51C003002\成果数据\L51C003002.mdb\HYDL,PERIOD,-1,-1;Shape_Length "Shape_Length" false true true 8 Double 0 0 ,First,#,D:\GHO\转换\243-131\1\L51C003002\成果数据\L51C003002.mdb\HYDL,Shape_Length,-1,-1" #</Process><Process ToolSource="D:\Program Files\ArcGIS\ArcToolbox\Toolboxes\Conversion Tools.tbx\FeatureClassToFeatureClass" Date="20120217" Time="175135">FeatureClassToFeatureClass E:\243\131\9\L51C003002\成果数据\L51C003002.mdb\HYDL E:\243\131\re9\L51C003002\成果数据\L51C003002.mdb HYDL # "GB 'GB' true false false 4 Long 0 0 ,First,#,E:\243\131\9\L51C003002\成果数据\L51C003002.mdb\HYDL,GB,-1,-1;HYDC 'HYDC' true true false 8 Text 0 0 ,First,#,E:\243\131\9\L51C003002\成果数据\L51C003002.mdb\HYDL,HYDC,-1,-1;NAME 'NAME' true true false 60 Text 0 0 ,First,#,E:\243\131\9\L51C003002\成果数据\L51C003002.mdb\HYDL,NAME,-1,-1;PERIOD 'PERIOD' true true false 20 Text 0 0 ,First,#,E:\243\131\9\L51C003002\成果数据\L51C003002.mdb\HYDL,PERIOD,-1,-1;Shape_Length 'Shape_Length' false true true 8 Double 0 0 ,First,#,E:\243\131\9\L51C003002\成果数据\L51C003002.mdb\HYDL,Shape_Length,-1,-1" # E:\243\131\re9\L51C003002\成果数据\L51C003002.mdb\HYDL</Process><Process ToolSource="C:\Program Files\ArcGIS\ArcToolbox\Toolboxes\Conversion Tools.tbx\FeatureClassToFeatureClass" Date="20120218" Time="191030">FeatureClassToFeatureClass C:\lsq\131\re9\L51C003002\成果数据\L51C003002.mdb\HYDL C:\lsq\131\重转\L51C003002\成果数据\L51C003002.mdb HYDL # "GB 'GB' true false false 4 Long 0 0 ,First,#,C:\lsq\131\re9\L51C003002\成果数据\L51C003002.mdb\HYDL,GB,-1,-1;HYDC 'HYDC' true true false 8 Text 0 0 ,First,#,C:\lsq\131\re9\L51C003002\成果数据\L51C003002.mdb\HYDL,HYDC,-1,-1;NAME 'NAME' true true false 60 Text 0 0 ,First,#,C:\lsq\131\re9\L51C003002\成果数据\L51C003002.mdb\HYDL,NAME,-1,-1;PERIOD 'PERIOD' true true false 20 Text 0 0 ,First,#,C:\lsq\131\re9\L51C003002\成果数据\L51C003002.mdb\HYDL,PERIOD,-1,-1;Shape_Length 'Shape_Length' false true true 8 Double 0 0 ,First,#,C:\lsq\131\re9\L51C003002\成果数据\L51C003002.mdb\HYDL,Shape_Length,-1,-1" # C:\lsq\131\重转\L51C003002\成果数据\L51C003002.mdb\HYDL</Process><Process ToolSource="C:\Program Files\ArcGIS\Desktop10.0\ArcToolbox\Toolboxes\Data Management Tools.tbx\DefineProjection" Date="20130225" Time="152517">DefineProjection E:\石雪松\243概查\L51C003002\成果数据\L51C003002.mdb\HYDL PROJCS['CGCS_2000_GK_CM_123E',GEOGCS['GCS_CGCS_2000',DATUM['D_CGCS_2000',SPHEROID['CGCS_2000',6378137.0,298.257222101]],PRIMEM['Greenwich',0.0],UNIT['Degree',0.0174532925199433]],PROJECTION['Gauss_Kruger'],PARAMETER['False_Easting',500000.0],PARAMETER['False_Northing',0.0],PARAMETER['Central_Meridian',123.0],PARAMETER['Scale_Factor',1.0],PARAMETER['Latitude_Of_Origin',0.0],UNIT['Meter',1.0]]</Process><Process ToolSource="C:\Program Files\ArcGIS\ArcToolbox\Toolboxes\Conversion Tools.tbx\FeatureClassToFeatureClass" Date="20120315" Time="054956">FeatureClassToFeatureClass I:\lsq\243数据3.15\L51C003002\成果数据\L51C003002.mdb\HYDL I:\lsq\re243数据3.15\L51C003002\成果数据\L51C003002.mdb HYDL # "GB 'GB' true false false 4 Long 0 0 ,First,#,I:\lsq\243数据3.15\L51C003002\成果数据\L51C003002.mdb\HYDL,GB,-1,-1;HYDC 'HYDC' true true false 8 Text 0 0 ,First,#,I:\lsq\243数据3.15\L51C003002\成果数据\L51C003002.mdb\HYDL,HYDC,-1,-1;NAME 'NAME' true true false 60 Text 0 0 ,First,#,I:\lsq\243数据3.15\L51C003002\成果数据\L51C003002.mdb\HYDL,NAME,-1,-1;PERIOD 'PERIOD' true true false 20 Text 0 0 ,First,#,I:\lsq\243数据3.15\L51C003002\成果数据\L51C003002.mdb\HYDL,PERIOD,-1,-1;Shape_Length 'Shape_Length' false true true 8 Double 0 0 ,First,#,I:\lsq\243数据3.15\L51C003002\成果数据\L51C003002.mdb\HYDL,Shape_Length,-1,-1" # I:\lsq\re243数据3.15\L51C003002\成果数据\L51C003002.mdb\HYDL</Process><Process ToolSource="C:\Program Files\ArcGIS\ArcToolbox\Toolboxes\Data Management Tools.tbx\DefineProjection" Date="20130322" Time="010300">DefineProjection E:\增量数据处理\1\L51C003002.mdb\HYDL PROJCS['CGCS_2000_123',GEOGCS['CGCS_2000',DATUM['D_2000',SPHEROID['S_2000',6378137.0,298.2572221010041]],PRIMEM['Greenwich',0.0],UNIT['Degree',0.0174532925199433]],PROJECTION['Gauss_Kruger'],PARAMETER['False_Easting',500000.0],PARAMETER['False_Northing',0.0],PARAMETER['Central_Meridian',123.0],PARAMETER['Scale_Factor',1.0],PARAMETER['Latitude_Of_Origin',0.0],UNIT['Meter',1.0]] E:\增量数据处理\1\L51C003002.mdb\HYDL</Process><Process ToolSource="c:\program files\arcgis\desktop10.0\ArcToolbox\Toolboxes\Data Management Tools.tbx\CopyFeatures" Date="20130322" Time="091557">CopyFeatures D:\L51C003002.mdb\HYDL D:\DLG_25.gdb\MainDataFrame\HYDL # 0 0 0</Process><Process ToolSource="c:\program files\arcgis\desktop10.0\ArcToolbox\Toolboxes\Data Management Tools.tbx\AddField" Date="20130322" Time="184814">AddField D:\25万数据\DLG_25.gdb\MainDataFrame\HYDL TFH TEXT # # 10 # NULLABLE NON_REQUIRED #</Process><Process ToolSource="c:\program files\arcgis\desktop10.0\ArcToolbox\Toolboxes\Data Management Tools.tbx\CopyFeatures" Date="20130322" Time="194544">CopyFeatures D:\25万数据处理\DLG_25.gdb\MainDataFrame\HYDL D:\25万数据处理\DLG_25_1.gdb\Main\HYDL # 0 0 0</Process><Process ToolSource="C:\Program Files\ArcGIS\Desktop10.0\ArcToolbox\Toolboxes\Data Management Tools.tbx\Append" Date="20130325" Time="085518">Append D:\25万数据处理\25分带\47\F47C001002.mdb\HYDL D:\25万数据处理\25分带\DLG_25_47.gdb//HYDL TEST # #</Process><Process ToolSource="C:\Program Files\ArcGIS\Desktop10.0\ArcToolbox\Toolboxes\Data Management Tools.tbx\Append" Date="20130325" Time="085605">Append D:\25万数据处理\25分带\47\F47C001003.mdb\HYDL D:\25万数据处理\25分带\DLG_25_47.gdb//HYDL TEST # #</Process><Process ToolSource="C:\Program Files\ArcGIS\Desktop10.0\ArcToolbox\Toolboxes\Data Management Tools.tbx\Append" Date="20130325" Time="085654">Append D:\25万数据处理\25分带\47\F47C001004.mdb\HYDL D:\25万数据处理\25分带\DLG_25_47.gdb//HYDL TEST # #</Process><Process ToolSource="C:\Program Files\ArcGIS\Desktop10.0\ArcToolbox\Toolboxes\Data Management Tools.tbx\Append" Date="20130325" Time="085746">Append D:\25万数据处理\25分带\47\F47C002003.mdb\HYDL D:\25万数据处理\25分带\DLG_25_47.gdb//HYDL TEST # #</Process><Process ToolSource="C:\Program Files\ArcGIS\Desktop10.0\ArcToolbox\Toolboxes\Data Management Tools.tbx\Append" Date="20130325" Time="085835">Append D:\25万数据处理\25分带\47\F47C002004.mdb\HYDL D:\25万数据处理\25分带\DLG_25_47.gdb//HYDL TEST # #</Process><Process ToolSource="C:\Program Files\ArcGIS\Desktop10.0\ArcToolbox\Toolboxes\Data Management Tools.tbx\Append" Date="20130325" Time="085930">Append D:\25万数据处理\25分带\47\F47C003003.mdb\HYDL D:\25万数据处理\25分带\DLG_25_47.gdb//HYDL TEST # #</Process><Process ToolSource="C:\Program Files\ArcGIS\Desktop10.0\ArcToolbox\Toolboxes\Data Management Tools.tbx\Append" Date="20130325" Time="090015">Append D:\25万数据处理\25分带\47\F47C003004.mdb\HYDL D:\25万数据处理\25分带\DLG_25_47.gdb//HYDL TEST # #</Process><Process ToolSource="C:\Program Files\ArcGIS\Desktop10.0\ArcToolbox\Toolboxes\Data Management Tools.tbx\Append" Date="20130325" Time="090105">Append D:\25万数据处理\25分带\47\G47C001001.mdb\HYDL D:\25万数据处理\25分带\DLG_25_47.gdb//HYDL TEST # #</Process><Process ToolSource="C:\Program Files\ArcGIS\Desktop10.0\ArcToolbox\Toolboxes\Data Management Tools.tbx\Append" Date="20130325" Time="090139">Append D:\25万数据处理\25分带\47\G47C001002.mdb\HYDL D:\25万数据处理\25分带\DLG_25_47.gdb//HYDL TEST # #</Process><Process ToolSource="C:\Program Files\ArcGIS\Desktop10.0\ArcToolbox\Toolboxes\Data Management Tools.tbx\Append" Date="20130325" Time="090229">Append D:\25万数据处理\25分带\47\G47C001003.mdb\HYDL D:\25万数据处理\25分带\DLG_25_47.gdb//HYDL TEST # #</Process><Process ToolSource="C:\Program Files\ArcGIS\Desktop10.0\ArcToolbox\Toolboxes\Data Management Tools.tbx\Append" Date="20130325" Time="090323">Append D:\25万数据处理\25分带\47\G47C001004.mdb\HYDL D:\25万数据处理\25分带\DLG_25_47.gdb//HYDL TEST # #</Process><Process ToolSource="C:\Program Files\ArcGIS\Desktop10.0\ArcToolbox\Toolboxes\Data Management Tools.tbx\Append" Date="20130325" Time="090414">Append D:\25万数据处理\25分带\47\G47C002002.mdb\HYDL D:\25万数据处理\25分带\DLG_25_47.gdb//HYDL TEST # #</Process><Process ToolSource="C:\Program Files\ArcGIS\Desktop10.0\ArcToolbox\Toolboxes\Data Management Tools.tbx\Append" Date="20130325" Time="090506">Append D:\25万数据处理\25分带\47\G47C002003.mdb\HYDL D:\25万数据处理\25分带\DLG_25_47.gdb//HYDL TEST # #</Process><Process ToolSource="C:\Program Files\ArcGIS\Desktop10.0\ArcToolbox\Toolboxes\Data Management Tools.tbx\Append" Date="20130325" Time="090601">Append D:\25万数据处理\25分带\47\G47C002004.mdb\HYDL D:\25万数据处理\25分带\DLG_25_47.gdb//HYDL TEST # #</Process><Process ToolSource="C:\Program Files\ArcGIS\Desktop10.0\ArcToolbox\Toolboxes\Data Management Tools.tbx\Append" Date="20130325" Time="090654">Append D:\25万数据处理\25分带\47\G47C003002.mdb\HYDL D:\25万数据处理\25分带\DLG_25_47.gdb//HYDL TEST # #</Process><Process ToolSource="C:\Program Files\ArcGIS\Desktop10.0\ArcToolbox\Toolboxes\Data Management Tools.tbx\Append" Date="20130325" Time="090747">Append D:\25万数据处理\25分带\47\G47C003003.mdb\HYDL D:\25万数据处理\25分带\DLG_25_47.gdb//HYDL TEST # #</Process><Process ToolSource="C:\Program Files\ArcGIS\Desktop10.0\ArcToolbox\Toolboxes\Data Management Tools.tbx\Append" Date="20130325" Time="090841">Append D:\25万数据处理\25分带\47\G47C003004.mdb\HYDL D:\25万数据处理\25分带\DLG_25_47.gdb//HYDL TEST # #</Process><Process ToolSource="C:\Program Files\ArcGIS\Desktop10.0\ArcToolbox\Toolboxes\Data Management Tools.tbx\Append" Date="20130325" Time="090935">Append D:\25万数据处理\25分带\47\G47C004002.mdb\HYDL D:\25万数据处理\25分带\DLG_25_47.gdb//HYDL TEST # #</Process><Process ToolSource="C:\Program Files\ArcGIS\Desktop10.0\ArcToolbox\Toolboxes\Data Management Tools.tbx\Append" Date="20130325" Time="091035">Append D:\25万数据处理\25分带\47\G47C004003.mdb\HYDL D:\25万数据处理\25分带\DLG_25_47.gdb//HYDL TEST # #</Process><Process ToolSource="C:\Program Files\ArcGIS\Desktop10.0\ArcToolbox\Toolboxes\Data Management Tools.tbx\Append" Date="20130325" Time="091138">Append D:\25万数据处理\25分带\47\G47C004004.mdb\HYDL D:\25万数据处理\25分带\DLG_25_47.gdb//HYDL TEST # #</Process><Process ToolSource="C:\Program Files\ArcGIS\Desktop10.0\ArcToolbox\Toolboxes\Data Management Tools.tbx\Append" Date="20130325" Time="091239">Append D:\25万数据处理\25分带\47\H47C001001.mdb\HYDL D:\25万数据处理\25分带\DLG_25_47.gdb//HYDL TEST # #</Process><Process ToolSource="C:\Program Files\ArcGIS\Desktop10.0\ArcToolbox\Toolboxes\Data Management Tools.tbx\Append" Date="20130325" Time="091331">Append D:\25万数据处理\25分带\47\H47C001002.mdb\HYDL D:\25万数据处理\25分带\DLG_25_47.gdb//HYDL TEST # #</Process><Process ToolSource="C:\Program Files\ArcGIS\Desktop10.0\ArcToolbox\Toolboxes\Data Management Tools.tbx\Append" Date="20130325" Time="091426">Append D:\25万数据处理\25分带\47\H47C001003.mdb\HYDL D:\25万数据处理\25分带\DLG_25_47.gdb//HYDL TEST # #</Process><Process ToolSource="C:\Program Files\ArcGIS\Desktop10.0\ArcToolbox\Toolboxes\Data Management Tools.tbx\Append" Date="20130325" Time="091519">Append D:\25万数据处理\25分带\47\H47C001004.mdb\HYDL D:\25万数据处理\25分带\DLG_25_47.gdb//HYDL TEST # #</Process><Process ToolSource="C:\Program Files\ArcGIS\Desktop10.0\ArcToolbox\Toolboxes\Data Management Tools.tbx\Append" Date="20130325" Time="091620">Append D:\25万数据处理\25分带\47\H47C002001.mdb\HYDL D:\25万数据处理\25分带\DLG_25_47.gdb//HYDL TEST # #</Process><Process ToolSource="C:\Program Files\ArcGIS\Desktop10.0\ArcToolbox\Toolboxes\Data Management Tools.tbx\Append" Date="20130325" Time="091716">Append D:\25万数据处理\25分带\47\H47C002002.mdb\HYDL D:\25万数据处理\25分带\DLG_25_47.gdb//HYDL TEST # #</Process><Process ToolSource="C:\Program Files\ArcGIS\Desktop10.0\ArcToolbox\Toolboxes\Data Management Tools.tbx\Append" Date="20130325" Time="091811">Append D:\25万数据处理\25分带\47\H47C002003.mdb\HYDL D:\25万数据处理\25分带\DLG_25_47.gdb//HYDL TEST # #</Process><Process ToolSource="C:\Program Files\ArcGIS\Desktop10.0\ArcToolbox\Toolboxes\Data Management Tools.tbx\Append" Date="20130325" Time="091905">Append D:\25万数据处理\25分带\47\H47C002004.mdb\HYDL D:\25万数据处理\25分带\DLG_25_47.gdb//HYDL TEST # #</Process><Process ToolSource="C:\Program Files\ArcGIS\Desktop10.0\ArcToolbox\Toolboxes\Data Management Tools.tbx\Append" Date="20130325" Time="092003">Append D:\25万数据处理\25分带\47\H47C003001.mdb\HYDL D:\25万数据处理\25分带\DLG_25_47.gdb//HYDL TEST # #</Process><Process ToolSource="C:\Program Files\ArcGIS\Desktop10.0\ArcToolbox\Toolboxes\Data Management Tools.tbx\Append" Date="20130325" Time="092100">Append D:\25万数据处理\25分带\47\H47C003002.mdb\HYDL D:\25万数据处理\25分带\DLG_25_47.gdb//HYDL TEST # #</Process><Process ToolSource="C:\Program Files\ArcGIS\Desktop10.0\ArcToolbox\Toolboxes\Data Management Tools.tbx\Append" Date="20130325" Time="092203">Append D:\25万数据处理\25分带\47\H47C003003.mdb\HYDL D:\25万数据处理\25分带\DLG_25_47.gdb//HYDL TEST # #</Process><Process ToolSource="C:\Program Files\ArcGIS\Desktop10.0\ArcToolbox\Toolboxes\Data Management Tools.tbx\Append" Date="20130325" Time="092301">Append D:\25万数据处理\25分带\47\H47C003004.mdb\HYDL D:\25万数据处理\25分带\DLG_25_47.gdb//HYDL TEST # #</Process><Process ToolSource="C:\Program Files\ArcGIS\Desktop10.0\ArcToolbox\Toolboxes\Data Management Tools.tbx\Append" Date="20130325" Time="092401">Append D:\25万数据处理\25分带\47\H47C004001.mdb\HYDL D:\25万数据处理\25分带\DLG_25_47.gdb//HYDL TEST # #</Process><Process ToolSource="C:\Program Files\ArcGIS\Desktop10.0\ArcToolbox\Toolboxes\Data Management Tools.tbx\Append" Date="20130325" Time="092447">Append D:\25万数据处理\25分带\47\H47C004002.mdb\HYDL D:\25万数据处理\25分带\DLG_25_47.gdb//HYDL TEST # #</Process><Process ToolSource="C:\Program Files\ArcGIS\Desktop10.0\ArcToolbox\Toolboxes\Data Management Tools.tbx\Append" Date="20130325" Time="092549">Append D:\25万数据处理\25分带\47\H47C004003.mdb\HYDL D:\25万数据处理\25分带\DLG_25_47.gdb//HYDL TEST # #</Process><Process ToolSource="C:\Program Files\ArcGIS\Desktop10.0\ArcToolbox\Toolboxes\Data Management Tools.tbx\Append" Date="20130325" Time="092655">Append D:\25万数据处理\25分带\47\H47C004004.mdb\HYDL D:\25万数据处理\25分带\DLG_25_47.gdb//HYDL TEST # #</Process><Process ToolSource="C:\Program Files\ArcGIS\Desktop10.0\ArcToolbox\Toolboxes\Data Management Tools.tbx\Append" Date="20130325" Time="092758">Append D:\25万数据处理\25分带\47\I47C001001.mdb\HYDL D:\25万数据处理\25分带\DLG_25_47.gdb//HYDL TEST # #</Process><Process ToolSource="C:\Program Files\ArcGIS\Desktop10.0\ArcToolbox\Toolboxes\Data Management Tools.tbx\Append" Date="20130325" Time="092856">Append D:\25万数据处理\25分带\47\I47C001002.mdb\HYDL D:\25万数据处理\25分带\DLG_25_47.gdb//HYDL TEST # #</Process><Process ToolSource="C:\Program Files\ArcGIS\Desktop10.0\ArcToolbox\Toolboxes\Data Management Tools.tbx\Append" Date="20130325" Time="092958">Append D:\25万数据处理\25分带\47\I47C001003.mdb\HYDL D:\25万数据处理\25分带\DLG_25_47.gdb//HYDL TEST # #</Process><Process ToolSource="C:\Program Files\ArcGIS\Desktop10.0\ArcToolbox\Toolboxes\Data Management Tools.tbx\Append" Date="20130325" Time="093101">Append D:\25万数据处理\25分带\47\I47C001004.mdb\HYDL D:\25万数据处理\25分带\DLG_25_47.gdb//HYDL TEST # #</Process><Process ToolSource="C:\Program Files\ArcGIS\Desktop10.0\ArcToolbox\Toolboxes\Data Management Tools.tbx\Append" Date="20130325" Time="093205">Append D:\25万数据处理\25分带\47\I47C002001.mdb\HYDL D:\25万数据处理\25分带\DLG_25_47.gdb//HYDL TEST # #</Process><Process ToolSource="C:\Program Files\ArcGIS\Desktop10.0\ArcToolbox\Toolboxes\Data Management Tools.tbx\Append" Date="20130325" Time="093259">Append D:\25万数据处理\25分带\47\I47C002002.mdb\HYDL D:\25万数据处理\25分带\DLG_25_47.gdb//HYDL TEST # #</Process><Process ToolSource="C:\Program Files\ArcGIS\Desktop10.0\ArcToolbox\Toolboxes\Data Management Tools.tbx\Append" Date="20130325" Time="093403">Append D:\25万数据处理\25分带\47\I47C002003.mdb\HYDL D:\25万数据处理\25分带\DLG_25_47.gdb//HYDL TEST # #</Process><Process ToolSource="C:\Program Files\ArcGIS\Desktop10.0\ArcToolbox\Toolboxes\Data Management Tools.tbx\Append" Date="20130325" Time="093505">Append D:\25万数据处理\25分带\47\I47C002004.mdb\HYDL D:\25万数据处理\25分带\DLG_25_47.gdb//HYDL TEST # #</Process><Process ToolSource="C:\Program Files\ArcGIS\Desktop10.0\ArcToolbox\Toolboxes\Data Management Tools.tbx\Append" Date="20130325" Time="093609">Append D:\25万数据处理\25分带\47\I47C003001.mdb\HYDL D:\25万数据处理\25分带\DLG_25_47.gdb//HYDL TEST # #</Process><Process ToolSource="C:\Program Files\ArcGIS\Desktop10.0\ArcToolbox\Toolboxes\Data Management Tools.tbx\Append" Date="20130325" Time="093714">Append D:\25万数据处理\25分带\47\I47C003002.mdb\HYDL D:\25万数据处理\25分带\DLG_25_47.gdb//HYDL TEST # #</Process><Process ToolSource="C:\Program Files\ArcGIS\Desktop10.0\ArcToolbox\Toolboxes\Data Management Tools.tbx\Append" Date="20130325" Time="093814">Append D:\25万数据处理\25分带\47\I47C003003.mdb\HYDL D:\25万数据处理\25分带\DLG_25_47.gdb//HYDL TEST # #</Process><Process ToolSource="C:\Program Files\ArcGIS\Desktop10.0\ArcToolbox\Toolboxes\Data Management Tools.tbx\Append" Date="20130325" Time="093918">Append D:\25万数据处理\25分带\47\I47C003004.mdb\HYDL D:\25万数据处理\25分带\DLG_25_47.gdb//HYDL TEST # #</Process><Process ToolSource="C:\Program Files\ArcGIS\Desktop10.0\ArcToolbox\Toolboxes\Data Management Tools.tbx\Append" Date="20130325" Time="094022">Append D:\25万数据处理\25分带\47\I47C004001.mdb\HYDL D:\25万数据处理\25分带\DLG_25_47.gdb//HYDL TEST # #</Process><Process ToolSource="C:\Program Files\ArcGIS\Desktop10.0\ArcToolbox\Toolboxes\Data Management Tools.tbx\Append" Date="20130325" Time="094127">Append D:\25万数据处理\25分带\47\I47C004002.mdb\HYDL D:\25万数据处理\25分带\DLG_25_47.gdb//HYDL TEST # #</Process><Process ToolSource="C:\Program Files\ArcGIS\Desktop10.0\ArcToolbox\Toolboxes\Data Management Tools.tbx\Append" Date="20130325" Time="094233">Append D:\25万数据处理\25分带\47\I47C004003.mdb\HYDL D:\25万数据处理\25分带\DLG_25_47.gdb//HYDL TEST # #</Process><Process ToolSource="C:\Program Files\ArcGIS\Desktop10.0\ArcToolbox\Toolboxes\Data Management Tools.tbx\Append" Date="20130325" Time="094339">Append D:\25万数据处理\25分带\47\I47C004004.mdb\HYDL D:\25万数据处理\25分带\DLG_25_47.gdb//HYDL TEST # #</Process><Process ToolSource="C:\Program Files\ArcGIS\Desktop10.0\ArcToolbox\Toolboxes\Data Management Tools.tbx\Append" Date="20130325" Time="094448">Append D:\25万数据处理\25分带\47\J47C001001.mdb\HYDL D:\25万数据处理\25分带\DLG_25_47.gdb//HYDL TEST # #</Process><Process ToolSource="C:\Program Files\ArcGIS\Desktop10.0\ArcToolbox\Toolboxes\Data Management Tools.tbx\Append" Date="20130325" Time="094557">Append D:\25万数据处理\25分带\47\J47C001002.mdb\HYDL D:\25万数据处理\25分带\DLG_25_47.gdb//HYDL TEST # #</Process><Process ToolSource="C:\Program Files\ArcGIS\Desktop10.0\ArcToolbox\Toolboxes\Data Management Tools.tbx\Append" Date="20130325" Time="094705">Append D:\25万数据处理\25分带\47\J47C001003.mdb\HYDL D:\25万数据处理\25分带\DLG_25_47.gdb//HYDL TEST # #</Process><Process ToolSource="C:\Program Files\ArcGIS\Desktop10.0\ArcToolbox\Toolboxes\Data Management Tools.tbx\Append" Date="20130325" Time="094812">Append D:\25万数据处理\25分带\47\J47C001004.mdb\HYDL D:\25万数据处理\25分带\DLG_25_47.gdb//HYDL TEST # #</Process><Process ToolSource="C:\Program Files\ArcGIS\Desktop10.0\ArcToolbox\Toolboxes\Data Management Tools.tbx\Append" Date="20130325" Time="094913">Append D:\25万数据处理\25分带\47\J47C002001.mdb\HYDL D:\25万数据处理\25分带\DLG_25_47.gdb//HYDL TEST # #</Process><Process ToolSource="C:\Program Files\ArcGIS\Desktop10.0\ArcToolbox\Toolboxes\Data Management Tools.tbx\Append" Date="20130325" Time="095010">Append D:\25万数据处理\25分带\47\J47C002002.mdb\HYDL D:\25万数据处理\25分带\DLG_25_47.gdb//HYDL TEST # #</Process><Process ToolSource="C:\Program Files\ArcGIS\Desktop10.0\ArcToolbox\Toolboxes\Data Management Tools.tbx\Append" Date="20130325" Time="095108">Append D:\25万数据处理\25分带\47\J47C002003.mdb\HYDL D:\25万数据处理\25分带\DLG_25_47.gdb//HYDL TEST # #</Process><Process ToolSource="C:\Program Files\ArcGIS\Desktop10.0\ArcToolbox\Toolboxes\Data Management Tools.tbx\Append" Date="20130325" Time="095216">Append D:\25万数据处理\25分带\47\J47C002004.mdb\HYDL D:\25万数据处理\25分带\DLG_25_47.gdb//HYDL TEST # #</Process><Process ToolSource="C:\Program Files\ArcGIS\Desktop10.0\ArcToolbox\Toolboxes\Data Management Tools.tbx\Append" Date="20130325" Time="095328">Append D:\25万数据处理\25分带\47\J47C003001.mdb\HYDL D:\25万数据处理\25分带\DLG_25_47.gdb//HYDL TEST # #</Process><Process ToolSource="C:\Program Files\ArcGIS\Desktop10.0\ArcToolbox\Toolboxes\Data Management Tools.tbx\Append" Date="20130325" Time="095433">Append D:\25万数据处理\25分带\47\J47C003002.mdb\HYDL D:\25万数据处理\25分带\DLG_25_47.gdb//HYDL TEST # #</Process><Process ToolSource="C:\Program Files\ArcGIS\Desktop10.0\ArcToolbox\Toolboxes\Data Management Tools.tbx\Append" Date="20130325" Time="095541">Append D:\25万数据处理\25分带\47\J47C003003.mdb\HYDL D:\25万数据处理\25分带\DLG_25_47.gdb//HYDL TEST # #</Process><Process ToolSource="C:\Program Files\ArcGIS\Desktop10.0\ArcToolbox\Toolboxes\Data Management Tools.tbx\Append" Date="20130325" Time="095648">Append D:\25万数据处理\25分带\47\J47C003004.mdb\HYDL D:\25万数据处理\25分带\DLG_25_47.gdb//HYDL TEST # #</Process><Process ToolSource="C:\Program Files\ArcGIS\Desktop10.0\ArcToolbox\Toolboxes\Data Management Tools.tbx\Append" Date="20130325" Time="095759">Append D:\25万数据处理\25分带\47\J47C004001.mdb\HYDL D:\25万数据处理\25分带\DLG_25_47.gdb//HYDL TEST # #</Process><Process ToolSource="C:\Program Files\ArcGIS\Desktop10.0\ArcToolbox\Toolboxes\Data Management Tools.tbx\Append" Date="20130325" Time="095905">Append D:\25万数据处理\25分带\47\J47C004002.mdb\HYDL D:\25万数据处理\25分带\DLG_25_47.gdb//HYDL TEST # #</Process><Process ToolSource="C:\Program Files\ArcGIS\Desktop10.0\ArcToolbox\Toolboxes\Data Management Tools.tbx\Append" Date="20130325" Time="100012">Append D:\25万数据处理\25分带\47\J47C004003.mdb\HYDL D:\25万数据处理\25分带\DLG_25_47.gdb//HYDL TEST # #</Process><Process ToolSource="C:\Program Files\ArcGIS\Desktop10.0\ArcToolbox\Toolboxes\Data Management Tools.tbx\Append" Date="20130325" Time="100125">Append D:\25万数据处理\25分带\47\J47C004004.mdb\HYDL D:\25万数据处理\25分带\DLG_25_47.gdb//HYDL TEST # #</Process><Process ToolSource="C:\Program Files\ArcGIS\Desktop10.0\ArcToolbox\Toolboxes\Data Management Tools.tbx\Append" Date="20130325" Time="100234">Append D:\25万数据处理\25分带\47\K47C001001.mdb\HYDL D:\25万数据处理\25分带\DLG_25_47.gdb//HYDL TEST # #</Process><Process ToolSource="C:\Program Files\ArcGIS\Desktop10.0\ArcToolbox\Toolboxes\Data Management Tools.tbx\Append" Date="20130325" Time="100324">Append D:\25万数据处理\25分带\47\K47C002001.mdb\HYDL D:\25万数据处理\25分带\DLG_25_47.gdb//HYDL TEST # #</Process><Process ToolSource="C:\Program Files\ArcGIS\Desktop10.0\ArcToolbox\Toolboxes\Data Management Tools.tbx\Append" Date="20130325" Time="100425">Append D:\25万数据处理\25分带\47\K47C002002.mdb\HYDL D:\25万数据处理\25分带\DLG_25_47.gdb//HYDL TEST # #</Process><Process ToolSource="C:\Program Files\ArcGIS\Desktop10.0\ArcToolbox\Toolboxes\Data Management Tools.tbx\Append" Date="20130325" Time="100522">Append D:\25万数据处理\25分带\47\K47C002003.mdb\HYDL D:\25万数据处理\25分带\DLG_25_47.gdb//HYDL TEST # #</Process><Process ToolSource="C:\Program Files\ArcGIS\Desktop10.0\ArcToolbox\Toolboxes\Data Management Tools.tbx\Append" Date="20130325" Time="100620">Append D:\25万数据处理\25分带\47\K47C002004.mdb\HYDL D:\25万数据处理\25分带\DLG_25_47.gdb//HYDL TEST # #</Process><Process ToolSource="C:\Program Files\ArcGIS\Desktop10.0\ArcToolbox\Toolboxes\Data Management Tools.tbx\Append" Date="20130325" Time="100727">Append D:\25万数据处理\25分带\47\K47C003001.mdb\HYDL D:\25万数据处理\25分带\DLG_25_47.gdb//HYDL TEST # #</Process><Process ToolSource="C:\Program Files\ArcGIS\Desktop10.0\ArcToolbox\Toolboxes\Data Management Tools.tbx\Append" Date="20130325" Time="100828">Append D:\25万数据处理\25分带\47\K47C003002.mdb\HYDL D:\25万数据处理\25分带\DLG_25_47.gdb//HYDL TEST # #</Process><Process ToolSource="C:\Program Files\ArcGIS\Desktop10.0\ArcToolbox\Toolboxes\Data Management Tools.tbx\Append" Date="20130325" Time="100925">Append D:\25万数据处理\25分带\47\K47C003003.mdb\HYDL D:\25万数据处理\25分带\DLG_25_47.gdb//HYDL TEST # #</Process><Process ToolSource="C:\Program Files\ArcGIS\Desktop10.0\ArcToolbox\Toolboxes\Data Management Tools.tbx\Append" Date="20130325" Time="101027">Append D:\25万数据处理\25分带\47\K47C003004.mdb\HYDL D:\25万数据处理\25分带\DLG_25_47.gdb//HYDL TEST # #</Process><Process ToolSource="C:\Program Files\ArcGIS\Desktop10.0\ArcToolbox\Toolboxes\Data Management Tools.tbx\Append" Date="20130325" Time="101135">Append D:\25万数据处理\25分带\47\K47C004001.mdb\HYDL D:\25万数据处理\25分带\DLG_25_47.gdb//HYDL TEST # #</Process><Process ToolSource="C:\Program Files\ArcGIS\Desktop10.0\ArcToolbox\Toolboxes\Data Management Tools.tbx\Append" Date="20130325" Time="101246">Append D:\25万数据处理\25分带\47\K47C004002.mdb\HYDL D:\25万数据处理\25分带\DLG_25_47.gdb//HYDL TEST # #</Process><Process ToolSource="C:\Program Files\ArcGIS\Desktop10.0\ArcToolbox\Toolboxes\Data Management Tools.tbx\Append" Date="20130325" Time="101356">Append D:\25万数据处理\25分带\47\K47C004003.mdb\HYDL D:\25万数据处理\25分带\DLG_25_47.gdb//HYDL TEST # #</Process><Process ToolSource="C:\Program Files\ArcGIS\Desktop10.0\ArcToolbox\Toolboxes\Data Management Tools.tbx\Append" Date="20130325" Time="101506">Append D:\25万数据处理\25分带\47\K47C004004.mdb\HYDL D:\25万数据处理\25分带\DLG_25_47.gdb//HYDL TEST # #</Process><Process ToolSource="C:\Program Files\ArcGIS\Desktop10.0\ArcToolbox\Toolboxes\Data Management Tools.tbx\DefineProjection" Date="20130325" Time="123645">DefineProjection D:\25万数据处理\处理完成的数据\PM\DLG_25_47.gdb\HYDL PROJCS['CGCS_2000_99',GEOGCS['CGCS_2000',DATUM['D_2000',SPHEROID['S_2000',6378137.0,298.2572221010041]],PRIMEM['Greenwich',0.0],UNIT['Degree',0.0174532925199433]],PROJECTION['Gauss_Kruger'],PARAMETER['False_Easting',500000.0],PARAMETER['False_Northing',0.0],PARAMETER['Central_Meridian',99.0],PARAMETER['Scale_Factor',1.0],PARAMETER['Latitude_Of_Origin',0.0],UNIT['Meter',1.0]]</Process><Process ToolSource="C:\Program Files\ArcGIS\Desktop10.0\ArcToolbox\Toolboxes\Data Management Tools.tbx\Project" Date="20130325" Time="123728">Project D:\25万数据处理\处理完成的数据\PM\DLG_25_47.gdb\HYDL D:\25万数据处理\处理完成的数据\JW\DLG_25_47.gdb\HYDL GEOGCS['CGCS_2000',DATUM['D_2000',SPHEROID['S_2000',6378137.0,298.2572221010041]],PRIMEM['Greenwich',0.0],UNIT['Degree',0.0174532925199433]] # PROJCS['CGCS_2000_99',GEOGCS['CGCS_2000',DATUM['D_2000',SPHEROID['S_2000',6378137.0,298.2572221010041]],PRIMEM['Greenwich',0.0],UNIT['Degree',0.0174532925199433]],PROJECTION['Gauss_Kruger'],PARAMETER['False_Easting',500000.0],PARAMETER['False_Northing',0.0],PARAMETER['Central_Meridian',99.0],PARAMETER['Scale_Factor',1.0],PARAMETER['Latitude_Of_Origin',0.0],UNIT['Meter',1.0]]</Process><Process ToolSource="C:\Program Files\ArcGIS\Desktop10.0\ArcToolbox\Toolboxes\Data Management Tools.tbx\Append" Date="20130325" Time="141406">Append D:\25万数据处理\处理完成的数据\最终数据\合并\DLG_25_43.gdb\HYDL D:\25万数据处理\处理完成的数据\最终数据\DLG_25_47.gdb\HYDL TEST # #</Process><Process ToolSource="C:\Program Files\ArcGIS\Desktop10.0\ArcToolbox\Toolboxes\Data Management Tools.tbx\Append" Date="20130325" Time="141603">Append D:\25万数据处理\处理完成的数据\最终数据\合并\DLG_25_44.gdb\HYDL D:\25万数据处理\处理完成的数据\最终数据\DLG_25_47.gdb\HYDL TEST # #</Process><Process ToolSource="C:\Program Files\ArcGIS\Desktop10.0\ArcToolbox\Toolboxes\Data Management Tools.tbx\Append" Date="20130325" Time="141939">Append D:\25万数据处理\处理完成的数据\最终数据\合并\DLG_25_45.gdb\HYDL D:\25万数据处理\处理完成的数据\最终数据\DLG_25_47.gdb\HYDL TEST # #</Process><Process ToolSource="C:\Program Files\ArcGIS\Desktop10.0\ArcToolbox\Toolboxes\Data Management Tools.tbx\Append" Date="20130325" Time="142703">Append D:\25万数据处理\处理完成的数据\最终数据\合并\DLG_25_46.gdb\HYDL D:\25万数据处理\处理完成的数据\最终数据\DLG_25_47.gdb\HYDL TEST # #</Process><Process ToolSource="C:\Program Files\ArcGIS\Desktop10.0\ArcToolbox\Toolboxes\Data Management Tools.tbx\Append" Date="20130325" Time="143356">Append D:\25万数据处理\处理完成的数据\最终数据\合并\DLG_25_48.gdb\HYDL D:\25万数据处理\处理完成的数据\最终数据\DLG_25_47.gdb\HYDL TEST # #</Process><Process ToolSource="C:\Program Files\ArcGIS\Desktop10.0\ArcToolbox\Toolboxes\Data Management Tools.tbx\Append" Date="20130325" Time="144218">Append D:\25万数据处理\处理完成的数据\最终数据\合并\DLG_25_49.gdb\HYDL D:\25万数据处理\处理完成的数据\最终数据\DLG_25_47.gdb\HYDL TEST # #</Process><Process ToolSource="C:\Program Files\ArcGIS\Desktop10.0\ArcToolbox\Toolboxes\Data Management Tools.tbx\Append" Date="20130325" Time="145053">Append D:\25万数据处理\处理完成的数据\最终数据\合并\DLG_25_50.gdb\HYDL D:\25万数据处理\处理完成的数据\最终数据\DLG_25_47.gdb\HYDL TEST # #</Process><Process ToolSource="C:\Program Files\ArcGIS\Desktop10.0\ArcToolbox\Toolboxes\Data Management Tools.tbx\Append" Date="20130325" Time="150328">Append D:\25万数据处理\处理完成的数据\最终数据\合并\DLG_25_52.gdb\HYDL D:\25万数据处理\处理完成的数据\最终数据\DLG_25_47.gdb\HYDL TEST # #</Process><Process ToolSource="C:\Program Files\ArcGIS\Desktop10.0\ArcToolbox\Toolboxes\Data Management Tools.tbx\Append" Date="20130325" Time="151103">Append D:\25万数据处理\处理完成的数据\最终数据\合并\DLG_25_53.gdb\HYDL D:\25万数据处理\处理完成的数据\最终数据\DLG_25_47.gdb\HYDL TEST # #</Process><Process ToolSource="C:\Program Files\ArcGIS\Desktop10.0\ArcToolbox\Toolboxes\Data Management Tools.tbx\Append" Date="20130325" Time="151823">Append D:\25万数据处理\处理完成的数据\最终数据\合并\DLG_25_51.gdb\HYDL D:\25万数据处理\处理完成的数据\最终数据\DLG_25_47.gdb\HYDL TEST # #</Process><Process ToolSource="C:\Program Files\ArcGIS\Desktop10.0\ArcToolbox\Toolboxes\Data Management Tools.tbx\Append" Date="20130325" Time="163520">Append D:\25万数据处理\处理完成的数据\最终数据\DLG_25_43-1.gdb\HYDL D:\25万数据处理\处理完成的数据\最终数据\DLG_25_2012.gdb\HYDL TEST # #</Process><Process ToolSource="c:\program files\arcgis\desktop10.0\ArcToolbox\Toolboxes\Data Management Tools.tbx\Append" Date="20130326" Time="090202">Append HYDL-1 HYDL NO_TEST "GB "GB" true false false 4 Long 0 0 ,First,#,D:\25万数据处理\处理完成的数据\最终数据\分幅\46\K46C001004.mdb\HYDL,GB,-1,-1;HYDC "HYDC" true true false 8 Text 0 0 ,First,#,D:\25万数据处理\处理完成的数据\最终数据\分幅\46\K46C001004.mdb\HYDL,HYDC,-1,-1;NAME "NAME" true true false 60 Text 0 0 ,First,#,D:\25万数据处理\处理完成的数据\最终数据\分幅\46\K46C001004.mdb\HYDL,NAME,-1,-1;PERIOD "PERIOD" true true false 20 Text 0 0 ,First,#,D:\25万数据处理\处理完成的数据\最终数据\分幅\46\K46C001004.mdb\HYDL,PERIOD,-1,-1;TFH "TFH" true true false 10 Text 0 0 ,First,#,D:\25万数据处理\处理完成的数据\最终数据\分幅\46\K46C001004.mdb\HYDL,TFH,-1,-1;Shape_Length "Shape_Length" false true true 8 Double 0 0 ,First,#,D:\25万数据处理\处理完成的数据\最终数据\分幅\46\K46C001004.mdb\HYDL,Shape_Length,-1,-1" #</Process><Process ToolSource="C:\Program Files\ArcGIS\ArcToolbox\Toolboxes\Data Management Tools.tbx\DeleteField" Date="20140121" Time="210326">DeleteField C:\Users\LiuJianwei\Desktop\25万模型.gdb\HYDL TH C:\Users\LiuJianwei\Desktop\25万模型.gdb\HYDL</Process><Process ToolSource="C:\Program Files\ArcGIS\ArcToolbox\Toolboxes\Data Management Tools.tbx\DeleteField" Date="20140121" Time="210611">DeleteField C:\Users\LiuJianwei\Desktop\25万模型.gdb\HYDL TFH C:\Users\LiuJianwei\Desktop\25万模型.gdb\HYDL</Process><Process ToolSource="C:\Program Files\ArcGIS\ArcToolbox\Toolboxes\Data Management Tools.tbx\DeleteField" Date="20140121" Time="210737">DeleteField C:\Users\LiuJianwei\Desktop\25万模型.gdb\HYDL TFH C:\Users\LiuJianwei\Desktop\25万模型.gdb\HYDL</Process><Process ToolSource="C:\Program Files (x86)\ArcGIS\ArcToolbox\Toolboxes\Data Management Tools.tbx\Append" Date="20140123" Time="184625">Append E:\2013-25万数据提供\数据\陕西\H50\H50C001003\成果数据\MainDataFrame.gdb//HYDL E:\2013-25万数据提供\数据1\陕西\H50\H50C001003.gdb\HYDL NO_TEST "GB 'GB' true false false 4 Long 0 0 ,First,#,E:\2013-25万数据提供\数据\陕西\H50\H50C001003\成果数据\MainDataFrame.gdb//HYDL,GB,-1,-1;HYDC 'HYDC' true true false 8 Text 0 0 ,First,#,E:\2013-25万数据提供\数据\陕西\H50\H50C001003\成果数据\MainDataFrame.gdb//HYDL,HYDC,-1,-1;NAME 'NAME' true true false 60 Text 0 0 ,First,#,E:\2013-25万数据提供\数据\陕西\H50\H50C001003\成果数据\MainDataFrame.gdb//HYDL,NAME,-1,-1;PERIOD 'PERIOD' true true false 20 Text 0 0 ,First,#,E:\2013-25万数据提供\数据\陕西\H50\H50C001003\成果数据\MainDataFrame.gdb//HYDL,PERIOD,-1,-1;Shape_Length 'Shape_Length' false true true 8 Double 0 0 ,First,#,E:\2013-25万数据提供\数据\陕西\H50\H50C001003\成果数据\MainDataFrame.gdb//HYDL,SHAPE_Length,-1,-1" # E:\2013-25万数据提供\数据1\陕西\H50\H50C001003.gdb\HYDL</Process><Process ToolSource="C:\Program Files (x86)\ArcGIS\ArcToolbox\Toolboxes\Data Management Tools.tbx\Append" Date="20171106" Time="195834">Append E:\2016年25万成果处理\处理完成\海南\G51\G51C002001\成果数据\MainDataFrame.gdb/HYDL E:\2016年25万成果处理\提供给信息服务部\G51C002001.gdb\HYDL NO_TEST "GB 'GB' true false false 4 Long 0 0 ,First,#,E:\2016年25万成果处理\处理完成\海南\G51\G51C002001\成果数据\MainDataFrame.gdb/HYDL,GB,-1,-1;HYDC 'HYDC' true true false 8 Text 0 0 ,First,#,E:\2016年25万成果处理\处理完成\海南\G51\G51C002001\成果数据\MainDataFrame.gdb/HYDL,HYDC,-1,-1;NAME 'NAME' true true false 60 Text 0 0 ,First,#,E:\2016年25万成果处理\处理完成\海南\G51\G51C002001\成果数据\MainDataFrame.gdb/HYDL,NAME,-1,-1;PERIOD 'PERIOD' true true false 20 Text 0 0 ,First,#,E:\2016年25万成果处理\处理完成\海南\G51\G51C002001\成果数据\MainDataFrame.gdb/HYDL,PERIOD,-1,-1;Shape_Length 'Shape_Length' false true true 8 Double 0 0 ,First,#,E:\2016年25万成果处理\处理完成\海南\G51\G51C002001\成果数据\MainDataFrame.gdb/HYDL,SHAPE_Length,-1,-1" # E:\2016年25万成果处理\提供给信息服务部\G51C002001.gdb\HYDL</Process><Process ToolSource="C:\Program Files\ArcGIS\ArcToolbox\Toolboxes\Data Management Tools.tbx\Append" Date="20190627" Time="105908">Append D:\2018年25万数据原始\H44c001001.gdb\HYDL D:\2018年25万数据hydl\h-i\G51C002001.gdb\HYDL TEST # # D:\2018年25万数据hydl\h-i\G51C002001.gdb\HYDL</Process><Process ToolSource="C:\Program Files\ArcGIS\ArcToolbox\Toolboxes\Data Management Tools.tbx\Append" Date="20190627" Time="105910">Append D:\2018年25万数据原始\H44c001002.gdb\HYDL D:\2018年25万数据hydl\h-i\G51C002001.gdb\HYDL TEST # # D:\2018年25万数据hydl\h-i\G51C002001.gdb\HYDL</Process><Process ToolSource="C:\Program Files\ArcGIS\ArcToolbox\Toolboxes\Data Management Tools.tbx\Append" Date="20190627" Time="105913">Append D:\2018年25万数据原始\H44c001003.gdb\HYDL D:\2018年25万数据hydl\h-i\G51C002001.gdb\HYDL TEST # # D:\2018年25万数据hydl\h-i\G51C002001.gdb\HYDL</Process><Process ToolSource="C:\Program Files\ArcGIS\ArcToolbox\Toolboxes\Data Management Tools.tbx\Append" Date="20190627" Time="105915">Append D:\2018年25万数据原始\H44c001004.gdb\HYDL D:\2018年25万数据hydl\h-i\G51C002001.gdb\HYDL TEST # # D:\2018年25万数据hydl\h-i\G51C002001.gdb\HYDL</Process><Process ToolSource="C:\Program Files\ArcGIS\ArcToolbox\Toolboxes\Data Management Tools.tbx\Append" Date="20190627" Time="105918">Append D:\2018年25万数据原始\H44c002001.gdb\HYDL D:\2018年25万数据hydl\h-i\G51C002001.gdb\HYDL TEST # # D:\2018年25万数据hydl\h-i\G51C002001.gdb\HYDL</Process><Process ToolSource="C:\Program Files\ArcGIS\ArcToolbox\Toolboxes\Data Management Tools.tbx\Append" Date="20190627" Time="105920">Append D:\2018年25万数据原始\H44c002002.gdb\HYDL D:\2018年25万数据hydl\h-i\G51C002001.gdb\HYDL TEST # # D:\2018年25万数据hydl\h-i\G51C002001.gdb\HYDL</Process><Process ToolSource="C:\Program Files\ArcGIS\ArcToolbox\Toolboxes\Data Management Tools.tbx\Append" Date="20190627" Time="105923">Append D:\2018年25万数据原始\H44c002003.gdb\HYDL D:\2018年25万数据hydl\h-i\G51C002001.gdb\HYDL TEST # # D:\2018年25万数据hydl\h-i\G51C002001.gdb\HYDL</Process><Process ToolSource="C:\Program Files\ArcGIS\ArcToolbox\Toolboxes\Data Management Tools.tbx\Append" Date="20190627" Time="105926">Append D:\2018年25万数据原始\H44c002004.gdb\HYDL D:\2018年25万数据hydl\h-i\G51C002001.gdb\HYDL TEST # # D:\2018年25万数据hydl\h-i\G51C002001.gdb\HYDL</Process><Process ToolSource="C:\Program Files\ArcGIS\ArcToolbox\Toolboxes\Data Management Tools.tbx\Append" Date="20190627" Time="105928">Append D:\2018年25万数据原始\H44c003003.gdb\HYDL D:\2018年25万数据hydl\h-i\G51C002001.gdb\HYDL TEST # # D:\2018年25万数据hydl\h-i\G51C002001.gdb\HYDL</Process><Process ToolSource="C:\Program Files\ArcGIS\ArcToolbox\Toolboxes\Data Management Tools.tbx\Append" Date="20190627" Time="105931">Append D:\2018年25万数据原始\H44c003004.gdb\HYDL D:\2018年25万数据hydl\h-i\G51C002001.gdb\HYDL TEST # # D:\2018年25万数据hydl\h-i\G51C002001.gdb\HYDL</Process><Process ToolSource="C:\Program Files\ArcGIS\ArcToolbox\Toolboxes\Data Management Tools.tbx\Append" Date="20190627" Time="105934">Append D:\2018年25万数据原始\H45c001001.gdb\HYDL D:\2018年25万数据hydl\h-i\G51C002001.gdb\HYDL TEST # # D:\2018年25万数据hydl\h-i\G51C002001.gdb\HYDL</Process><Process ToolSource="C:\Program Files\ArcGIS\ArcToolbox\Toolboxes\Data Management Tools.tbx\Append" Date="20190627" Time="105937">Append D:\2018年25万数据原始\H45c001002.gdb\HYDL D:\2018年25万数据hydl\h-i\G51C002001.gdb\HYDL TEST # # D:\2018年25万数据hydl\h-i\G51C002001.gdb\HYDL</Process><Process ToolSource="C:\Program Files\ArcGIS\ArcToolbox\Toolboxes\Data Management Tools.tbx\Append" Date="20190627" Time="105940">Append D:\2018年25万数据原始\H45c001003.gdb\HYDL D:\2018年25万数据hydl\h-i\G51C002001.gdb\HYDL TEST # # D:\2018年25万数据hydl\h-i\G51C002001.gdb\HYDL</Process><Process ToolSource="C:\Program Files\ArcGIS\ArcToolbox\Toolboxes\Data Management Tools.tbx\Append" Date="20190627" Time="105943">Append D:\2018年25万数据原始\H45c001004.gdb\HYDL D:\2018年25万数据hydl\h-i\G51C002001.gdb\HYDL TEST # # D:\2018年25万数据hydl\h-i\G51C002001.gdb\HYDL</Process><Process ToolSource="C:\Program Files\ArcGIS\ArcToolbox\Toolboxes\Data Management Tools.tbx\Append" Date="20190627" Time="105946">Append D:\2018年25万数据原始\H45c002001.gdb\HYDL D:\2018年25万数据hydl\h-i\G51C002001.gdb\HYDL TEST # # D:\2018年25万数据hydl\h-i\G51C002001.gdb\HYDL</Process><Process ToolSource="C:\Program Files\ArcGIS\ArcToolbox\Toolboxes\Data Management Tools.tbx\Append" Date="20190627" Time="105949">Append D:\2018年25万数据原始\H45c002002.gdb\HYDL D:\2018年25万数据hydl\h-i\G51C002001.gdb\HYDL TEST # # D:\2018年25万数据hydl\h-i\G51C002001.gdb\HYDL</Process><Process ToolSource="C:\Program Files\ArcGIS\ArcToolbox\Toolboxes\Data Management Tools.tbx\Append" Date="20190627" Time="105953">Append D:\2018年25万数据原始\H45c002003.gdb\HYDL D:\2018年25万数据hydl\h-i\G51C002001.gdb\HYDL TEST # # D:\2018年25万数据hydl\h-i\G51C002001.gdb\HYDL</Process><Process ToolSource="C:\Program Files\ArcGIS\ArcToolbox\Toolboxes\Data Management Tools.tbx\Append" Date="20190627" Time="105956">Append D:\2018年25万数据原始\H45c002004.gdb\HYDL D:\2018年25万数据hydl\h-i\G51C002001.gdb\HYDL TEST # # D:\2018年25万数据hydl\h-i\G51C002001.gdb\HYDL</Process><Process ToolSource="C:\Program Files\ArcGIS\ArcToolbox\Toolboxes\Data Management Tools.tbx\Append" Date="20190627" Time="110000">Append D:\2018年25万数据原始\H45c003001.gdb\HYDL D:\2018年25万数据hydl\h-i\G51C002001.gdb\HYDL TEST # # D:\2018年25万数据hydl\h-i\G51C002001.gdb\HYDL</Process><Process ToolSource="C:\Program Files\ArcGIS\ArcToolbox\Toolboxes\Data Management Tools.tbx\Append" Date="20190627" Time="110004">Append D:\2018年25万数据原始\H45c003002.gdb\HYDL D:\2018年25万数据hydl\h-i\G51C002001.gdb\HYDL TEST # # D:\2018年25万数据hydl\h-i\G51C002001.gdb\HYDL</Process><Process ToolSource="C:\Program Files\ArcGIS\ArcToolbox\Toolboxes\Data Management Tools.tbx\Append" Date="20190627" Time="110008">Append D:\2018年25万数据原始\H45c003003.gdb\HYDL D:\2018年25万数据hydl\h-i\G51C002001.gdb\HYDL TEST # # D:\2018年25万数据hydl\h-i\G51C002001.gdb\HYDL</Process><Process ToolSource="C:\Program Files\ArcGIS\ArcToolbox\Toolboxes\Data Management Tools.tbx\Append" Date="20190627" Time="110012">Append D:\2018年25万数据原始\H45c003004.gdb\HYDL D:\2018年25万数据hydl\h-i\G51C002001.gdb\HYDL TEST # # D:\2018年25万数据hydl\h-i\G51C002001.gdb\HYDL</Process><Process ToolSource="C:\Program Files\ArcGIS\ArcToolbox\Toolboxes\Data Management Tools.tbx\Append" Date="20190627" Time="110016">Append D:\2018年25万数据原始\H45c004001.gdb\HYDL D:\2018年25万数据hydl\h-i\G51C002001.gdb\HYDL TEST # # D:\2018年25万数据hydl\h-i\G51C002001.gdb\HYDL</Process><Process ToolSource="C:\Program Files\ArcGIS\ArcToolbox\Toolboxes\Data Management Tools.tbx\Append" Date="20190627" Time="110020">Append D:\2018年25万数据原始\H45c004002.gdb\HYDL D:\2018年25万数据hydl\h-i\G51C002001.gdb\HYDL TEST # # D:\2018年25万数据hydl\h-i\G51C002001.gdb\HYDL</Process><Process ToolSource="C:\Program Files\ArcGIS\ArcToolbox\Toolboxes\Data Management Tools.tbx\Append" Date="20190627" Time="110024">Append D:\2018年25万数据原始\H45c004003.gdb\HYDL D:\2018年25万数据hydl\h-i\G51C002001.gdb\HYDL TEST # # D:\2018年25万数据hydl\h-i\G51C002001.gdb\HYDL</Process><Process ToolSource="C:\Program Files\ArcGIS\ArcToolbox\Toolboxes\Data Management Tools.tbx\Append" Date="20190627" Time="110028">Append D:\2018年25万数据原始\H45c004004.gdb\HYDL D:\2018年25万数据hydl\h-i\G51C002001.gdb\HYDL TEST # # D:\2018年25万数据hydl\h-i\G51C002001.gdb\HYDL</Process><Process ToolSource="C:\Program Files\ArcGIS\ArcToolbox\Toolboxes\Data Management Tools.tbx\Append" Date="20190627" Time="110032">Append D:\2018年25万数据原始\H46c001001.gdb\HYDL D:\2018年25万数据hydl\h-i\G51C002001.gdb\HYDL TEST # # D:\2018年25万数据hydl\h-i\G51C002001.gdb\HYDL</Process><Process ToolSource="C:\Program Files\ArcGIS\ArcToolbox\Toolboxes\Data Management Tools.tbx\Append" Date="20190627" Time="110037">Append D:\2018年25万数据原始\H46c001002.gdb\HYDL D:\2018年25万数据hydl\h-i\G51C002001.gdb\HYDL TEST # # D:\2018年25万数据hydl\h-i\G51C002001.gdb\HYDL</Process><Process ToolSource="C:\Program Files\ArcGIS\ArcToolbox\Toolboxes\Data Management Tools.tbx\Append" Date="20190627" Time="110041">Append D:\2018年25万数据原始\H46c001003.gdb\HYDL D:\2018年25万数据hydl\h-i\G51C002001.gdb\HYDL TEST # # D:\2018年25万数据hydl\h-i\G51C002001.gdb\HYDL</Process><Process ToolSource="C:\Program Files\ArcGIS\ArcToolbox\Toolboxes\Data Management Tools.tbx\Append" Date="20190627" Time="110045">Append D:\2018年25万数据原始\H46c001004.gdb\HYDL D:\2018年25万数据hydl\h-i\G51C002001.gdb\HYDL TEST # # D:\2018年25万数据hydl\h-i\G51C002001.gdb\HYDL</Process><Process ToolSource="C:\Program Files\ArcGIS\ArcToolbox\Toolboxes\Data Management Tools.tbx\Append" Date="20190627" Time="110050">Append D:\2018年25万数据原始\H46c002001.gdb\HYDL D:\2018年25万数据hydl\h-i\G51C002001.gdb\HYDL TEST # # D:\2018年25万数据hydl\h-i\G51C002001.gdb\HYDL</Process><Process ToolSource="C:\Program Files\ArcGIS\ArcToolbox\Toolboxes\Data Management Tools.tbx\Append" Date="20190627" Time="110055">Append D:\2018年25万数据原始\H46c002002.gdb\HYDL D:\2018年25万数据hydl\h-i\G51C002001.gdb\HYDL TEST # # D:\2018年25万数据hydl\h-i\G51C002001.gdb\HYDL</Process><Process ToolSource="C:\Program Files\ArcGIS\ArcToolbox\Toolboxes\Data Management Tools.tbx\Append" Date="20190627" Time="110059">Append D:\2018年25万数据原始\H46c002003.gdb\HYDL D:\2018年25万数据hydl\h-i\G51C002001.gdb\HYDL TEST # # D:\2018年25万数据hydl\h-i\G51C002001.gdb\HYDL</Process><Process ToolSource="C:\Program Files\ArcGIS\ArcToolbox\Toolboxes\Data Management Tools.tbx\Append" Date="20190627" Time="110104">Append D:\2018年25万数据原始\H46c002004.gdb\HYDL D:\2018年25万数据hydl\h-i\G51C002001.gdb\HYDL TEST # # D:\2018年25万数据hydl\h-i\G51C002001.gdb\HYDL</Process><Process ToolSource="C:\Program Files\ArcGIS\ArcToolbox\Toolboxes\Data Management Tools.tbx\Append" Date="20190627" Time="110109">Append D:\2018年25万数据原始\H46c003001.gdb\HYDL D:\2018年25万数据hydl\h-i\G51C002001.gdb\HYDL TEST # # D:\2018年25万数据hydl\h-i\G51C002001.gdb\HYDL</Process><Process ToolSource="C:\Program Files\ArcGIS\ArcToolbox\Toolboxes\Data Management Tools.tbx\Append" Date="20190627" Time="110114">Append D:\2018年25万数据原始\H46c003002.gdb\HYDL D:\2018年25万数据hydl\h-i\G51C002001.gdb\HYDL TEST # # D:\2018年25万数据hydl\h-i\G51C002001.gdb\HYDL</Process><Process ToolSource="C:\Program Files\ArcGIS\ArcToolbox\Toolboxes\Data Management Tools.tbx\Append" Date="20190627" Time="110119">Append D:\2018年25万数据原始\H46c003003.gdb\HYDL D:\2018年25万数据hydl\h-i\G51C002001.gdb\HYDL TEST # # D:\2018年25万数据hydl\h-i\G51C002001.gdb\HYDL</Process><Process ToolSource="C:\Program Files\ArcGIS\ArcToolbox\Toolboxes\Data Management Tools.tbx\Append" Date="20190627" Time="110124">Append D:\2018年25万数据原始\H46c003004.gdb\HYDL D:\2018年25万数据hydl\h-i\G51C002001.gdb\HYDL TEST # # D:\2018年25万数据hydl\h-i\G51C002001.gdb\HYDL</Process><Process ToolSource="C:\Program Files\ArcGIS\ArcToolbox\Toolboxes\Data Management Tools.tbx\Append" Date="20190627" Time="110130">Append D:\2018年25万数据原始\H46c004001.gdb\HYDL D:\2018年25万数据hydl\h-i\G51C002001.gdb\HYDL TEST # # D:\2018年25万数据hydl\h-i\G51C002001.gdb\HYDL</Process><Process ToolSource="C:\Program Files\ArcGIS\ArcToolbox\Toolboxes\Data Management Tools.tbx\Append" Date="20190627" Time="110135">Append D:\2018年25万数据原始\H46c004002.gdb\HYDL D:\2018年25万数据hydl\h-i\G51C002001.gdb\HYDL TEST # # D:\2018年25万数据hydl\h-i\G51C002001.gdb\HYDL</Process><Process ToolSource="C:\Program Files\ArcGIS\ArcToolbox\Toolboxes\Data Management Tools.tbx\Append" Date="20190627" Time="110141">Append D:\2018年25万数据原始\H46c004003.gdb\HYDL D:\2018年25万数据hydl\h-i\G51C002001.gdb\HYDL TEST # # D:\2018年25万数据hydl\h-i\G51C002001.gdb\HYDL</Process><Process ToolSource="C:\Program Files\ArcGIS\ArcToolbox\Toolboxes\Data Management Tools.tbx\Append" Date="20190627" Time="110147">Append D:\2018年25万数据原始\H46c004004.gdb\HYDL D:\2018年25万数据hydl\h-i\G51C002001.gdb\HYDL TEST # # D:\2018年25万数据hydl\h-i\G51C002001.gdb\HYDL</Process><Process ToolSource="C:\Program Files\ArcGIS\ArcToolbox\Toolboxes\Data Management Tools.tbx\Append" Date="20190627" Time="110153">Append D:\2018年25万数据原始\H47c001001.gdb\HYDL D:\2018年25万数据hydl\h-i\G51C002001.gdb\HYDL TEST # # D:\2018年25万数据hydl\h-i\G51C002001.gdb\HYDL</Process><Process ToolSource="C:\Program Files\ArcGIS\ArcToolbox\Toolboxes\Data Management Tools.tbx\Append" Date="20190627" Time="110158">Append D:\2018年25万数据原始\H47c001002.gdb\HYDL D:\2018年25万数据hydl\h-i\G51C002001.gdb\HYDL TEST # # D:\2018年25万数据hydl\h-i\G51C002001.gdb\HYDL</Process><Process ToolSource="C:\Program Files\ArcGIS\ArcToolbox\Toolboxes\Data Management Tools.tbx\Append" Date="20190627" Time="110204">Append D:\2018年25万数据原始\H47c001003.gdb\HYDL D:\2018年25万数据hydl\h-i\G51C002001.gdb\HYDL TEST # # D:\2018年25万数据hydl\h-i\G51C002001.gdb\HYDL</Process><Process ToolSource="C:\Program Files\ArcGIS\ArcToolbox\Toolboxes\Data Management Tools.tbx\Append" Date="20190627" Time="110210">Append D:\2018年25万数据原始\H47c001004.gdb\HYDL D:\2018年25万数据hydl\h-i\G51C002001.gdb\HYDL TEST # # D:\2018年25万数据hydl\h-i\G51C002001.gdb\HYDL</Process><Process ToolSource="C:\Program Files\ArcGIS\ArcToolbox\Toolboxes\Data Management Tools.tbx\Append" Date="20190627" Time="110216">Append D:\2018年25万数据原始\H47c002001.gdb\HYDL D:\2018年25万数据hydl\h-i\G51C002001.gdb\HYDL TEST # # D:\2018年25万数据hydl\h-i\G51C002001.gdb\HYDL</Process><Process ToolSource="C:\Program Files\ArcGIS\ArcToolbox\Toolboxes\Data Management Tools.tbx\Append" Date="20190627" Time="110222">Append D:\2018年25万数据原始\H47c002002.gdb\HYDL D:\2018年25万数据hydl\h-i\G51C002001.gdb\HYDL TEST # # D:\2018年25万数据hydl\h-i\G51C002001.gdb\HYDL</Process><Process ToolSource="C:\Program Files\ArcGIS\ArcToolbox\Toolboxes\Data Management Tools.tbx\Append" Date="20190627" Time="110228">Append D:\2018年25万数据原始\H47c002003.gdb\HYDL D:\2018年25万数据hydl\h-i\G51C002001.gdb\HYDL TEST # # D:\2018年25万数据hydl\h-i\G51C002001.gdb\HYDL</Process><Process ToolSource="C:\Program Files\ArcGIS\ArcToolbox\Toolboxes\Data Management Tools.tbx\Append" Date="20190627" Time="110234">Append D:\2018年25万数据原始\H47c002004.gdb\HYDL D:\2018年25万数据hydl\h-i\G51C002001.gdb\HYDL TEST # # D:\2018年25万数据hydl\h-i\G51C002001.gdb\HYDL</Process><Process ToolSource="C:\Program Files\ArcGIS\ArcToolbox\Toolboxes\Data Management Tools.tbx\Append" Date="20190627" Time="110241">Append D:\2018年25万数据原始\H47c003001.gdb\HYDL D:\2018年25万数据hydl\h-i\G51C002001.gdb\HYDL TEST # # D:\2018年25万数据hydl\h-i\G51C002001.gdb\HYDL</Process><Process ToolSource="C:\Program Files\ArcGIS\ArcToolbox\Toolboxes\Data Management Tools.tbx\Append" Date="20190627" Time="110247">Append D:\2018年25万数据原始\H47c003002.gdb\HYDL D:\2018年25万数据hydl\h-i\G51C002001.gdb\HYDL TEST # # D:\2018年25万数据hydl\h-i\G51C002001.gdb\HYDL</Process><Process ToolSource="C:\Program Files\ArcGIS\ArcToolbox\Toolboxes\Data Management Tools.tbx\Append" Date="20190627" Time="110253">Append D:\2018年25万数据原始\H47c003003.gdb\HYDL D:\2018年25万数据hydl\h-i\G51C002001.gdb\HYDL TEST # # D:\2018年25万数据hydl\h-i\G51C002001.gdb\HYDL</Process><Process ToolSource="C:\Program Files\ArcGIS\ArcToolbox\Toolboxes\Data Management Tools.tbx\Append" Date="20190627" Time="110300">Append D:\2018年25万数据原始\H47c003004.gdb\HYDL D:\2018年25万数据hydl\h-i\G51C002001.gdb\HYDL TEST # # D:\2018年25万数据hydl\h-i\G51C002001.gdb\HYDL</Process><Process ToolSource="C:\Program Files\ArcGIS\ArcToolbox\Toolboxes\Data Management Tools.tbx\Append" Date="20190627" Time="110307">Append D:\2018年25万数据原始\H47c004001.gdb\HYDL D:\2018年25万数据hydl\h-i\G51C002001.gdb\HYDL TEST # # D:\2018年25万数据hydl\h-i\G51C002001.gdb\HYDL</Process><Process ToolSource="C:\Program Files\ArcGIS\ArcToolbox\Toolboxes\Data Management Tools.tbx\Append" Date="20190627" Time="110313">Append D:\2018年25万数据原始\H47c004002.gdb\HYDL D:\2018年25万数据hydl\h-i\G51C002001.gdb\HYDL TEST # # D:\2018年25万数据hydl\h-i\G51C002001.gdb\HYDL</Process><Process ToolSource="C:\Program Files\ArcGIS\ArcToolbox\Toolboxes\Data Management Tools.tbx\Append" Date="20190627" Time="110320">Append D:\2018年25万数据原始\H47c004003.gdb\HYDL D:\2018年25万数据hydl\h-i\G51C002001.gdb\HYDL TEST # # D:\2018年25万数据hydl\h-i\G51C002001.gdb\HYDL</Process><Process ToolSource="C:\Program Files\ArcGIS\ArcToolbox\Toolboxes\Data Management Tools.tbx\Append" Date="20190627" Time="110327">Append D:\2018年25万数据原始\H47c004004.gdb\HYDL D:\2018年25万数据hydl\h-i\G51C002001.gdb\HYDL TEST # # D:\2018年25万数据hydl\h-i\G51C002001.gdb\HYDL</Process><Process ToolSource="C:\Program Files\ArcGIS\ArcToolbox\Toolboxes\Data Management Tools.tbx\Append" Date="20190627" Time="110333">Append D:\2018年25万数据原始\H48c001001.gdb\HYDL D:\2018年25万数据hydl\h-i\G51C002001.gdb\HYDL TEST # # D:\2018年25万数据hydl\h-i\G51C002001.gdb\HYDL</Process><Process ToolSource="C:\Program Files\ArcGIS\ArcToolbox\Toolboxes\Data Management Tools.tbx\Append" Date="20190627" Time="110340">Append D:\2018年25万数据原始\H48c001002.gdb\HYDL D:\2018年25万数据hydl\h-i\G51C002001.gdb\HYDL TEST # # D:\2018年25万数据hydl\h-i\G51C002001.gdb\HYDL</Process><Process ToolSource="C:\Program Files\ArcGIS\ArcToolbox\Toolboxes\Data Management Tools.tbx\Append" Date="20190627" Time="110347">Append D:\2018年25万数据原始\H48c001003.gdb\HYDL D:\2018年25万数据hydl\h-i\G51C002001.gdb\HYDL TEST # # D:\2018年25万数据hydl\h-i\G51C002001.gdb\HYDL</Process><Process ToolSource="C:\Program Files\ArcGIS\ArcToolbox\Toolboxes\Data Management Tools.tbx\Append" Date="20190627" Time="110355">Append D:\2018年25万数据原始\H48c001004.gdb\HYDL D:\2018年25万数据hydl\h-i\G51C002001.gdb\HYDL TEST # # D:\2018年25万数据hydl\h-i\G51C002001.gdb\HYDL</Process><Process ToolSource="C:\Program Files\ArcGIS\ArcToolbox\Toolboxes\Data Management Tools.tbx\Append" Date="20190627" Time="110402">Append D:\2018年25万数据原始\H48c002001.gdb\HYDL D:\2018年25万数据hydl\h-i\G51C002001.gdb\HYDL TEST # # D:\2018年25万数据hydl\h-i\G51C002001.gdb\HYDL</Process><Process ToolSource="C:\Program Files\ArcGIS\ArcToolbox\Toolboxes\Data Management Tools.tbx\Append" Date="20190627" Time="110410">Append D:\2018年25万数据原始\H48c002002.gdb\HYDL D:\2018年25万数据hydl\h-i\G51C002001.gdb\HYDL TEST # # D:\2018年25万数据hydl\h-i\G51C002001.gdb\HYDL</Process><Process ToolSource="C:\Program Files\ArcGIS\ArcToolbox\Toolboxes\Data Management Tools.tbx\Append" Date="20190627" Time="110417">Append D:\2018年25万数据原始\H48c002003.gdb\HYDL D:\2018年25万数据hydl\h-i\G51C002001.gdb\HYDL TEST # # D:\2018年25万数据hydl\h-i\G51C002001.gdb\HYDL</Process><Process ToolSource="C:\Program Files\ArcGIS\ArcToolbox\Toolboxes\Data Management Tools.tbx\Append" Date="20190627" Time="110425">Append D:\2018年25万数据原始\H48c002004.gdb\HYDL D:\2018年25万数据hydl\h-i\G51C002001.gdb\HYDL TEST # # D:\2018年25万数据hydl\h-i\G51C002001.gdb\HYDL</Process><Process ToolSource="C:\Program Files\ArcGIS\ArcToolbox\Toolboxes\Data Management Tools.tbx\Append" Date="20190627" Time="110433">Append D:\2018年25万数据原始\H48c003001.gdb\HYDL D:\2018年25万数据hydl\h-i\G51C002001.gdb\HYDL TEST # # D:\2018年25万数据hydl\h-i\G51C002001.gdb\HYDL</Process><Process ToolSource="C:\Program Files\ArcGIS\ArcToolbox\Toolboxes\Data Management Tools.tbx\Append" Date="20190627" Time="110440">Append D:\2018年25万数据原始\H48c003002.gdb\HYDL D:\2018年25万数据hydl\h-i\G51C002001.gdb\HYDL TEST # # D:\2018年25万数据hydl\h-i\G51C002001.gdb\HYDL</Process><Process ToolSource="C:\Program Files\ArcGIS\ArcToolbox\Toolboxes\Data Management Tools.tbx\Append" Date="20190627" Time="110448">Append D:\2018年25万数据原始\H48c003003.gdb\HYDL D:\2018年25万数据hydl\h-i\G51C002001.gdb\HYDL TEST # # D:\2018年25万数据hydl\h-i\G51C002001.gdb\HYDL</Process><Process ToolSource="C:\Program Files\ArcGIS\ArcToolbox\Toolboxes\Data Management Tools.tbx\Append" Date="20190627" Time="110457">Append D:\2018年25万数据原始\H48c003004.gdb\HYDL D:\2018年25万数据hydl\h-i\G51C002001.gdb\HYDL TEST # # D:\2018年25万数据hydl\h-i\G51C002001.gdb\HYDL</Process><Process ToolSource="C:\Program Files\ArcGIS\ArcToolbox\Toolboxes\Data Management Tools.tbx\Append" Date="20190627" Time="110505">Append D:\2018年25万数据原始\H48c004001.gdb\HYDL D:\2018年25万数据hydl\h-i\G51C002001.gdb\HYDL TEST # # D:\2018年25万数据hydl\h-i\G51C002001.gdb\HYDL</Process><Process ToolSource="C:\Program Files\ArcGIS\ArcToolbox\Toolboxes\Data Management Tools.tbx\Append" Date="20190627" Time="110513">Append D:\2018年25万数据原始\H48c004002.gdb\HYDL D:\2018年25万数据hydl\h-i\G51C002001.gdb\HYDL TEST # # D:\2018年25万数据hydl\h-i\G51C002001.gdb\HYDL</Process><Process ToolSource="C:\Program Files\ArcGIS\ArcToolbox\Toolboxes\Data Management Tools.tbx\Append" Date="20190627" Time="110521">Append D:\2018年25万数据原始\H48c004003.gdb\HYDL D:\2018年25万数据hydl\h-i\G51C002001.gdb\HYDL TEST # # D:\2018年25万数据hydl\h-i\G51C002001.gdb\HYDL</Process><Process ToolSource="C:\Program Files\ArcGIS\ArcToolbox\Toolboxes\Data Management Tools.tbx\Append" Date="20190627" Time="110529">Append D:\2018年25万数据原始\H48c004004.gdb\HYDL D:\2018年25万数据hydl\h-i\G51C002001.gdb\HYDL TEST # # D:\2018年25万数据hydl\h-i\G51C002001.gdb\HYDL</Process><Process ToolSource="C:\Program Files\ArcGIS\ArcToolbox\Toolboxes\Data Management Tools.tbx\Append" Date="20190627" Time="110538">Append D:\2018年25万数据原始\H49c001001.gdb\HYDL D:\2018年25万数据hydl\h-i\G51C002001.gdb\HYDL TEST # # D:\2018年25万数据hydl\h-i\G51C002001.gdb\HYDL</Process><Process ToolSource="C:\Program Files\ArcGIS\ArcToolbox\Toolboxes\Data Management Tools.tbx\Append" Date="20190627" Time="110547">Append D:\2018年25万数据原始\H49c001002.gdb\HYDL D:\2018年25万数据hydl\h-i\G51C002001.gdb\HYDL TEST # # D:\2018年25万数据hydl\h-i\G51C002001.gdb\HYDL</Process><Process ToolSource="C:\Program Files\ArcGIS\ArcToolbox\Toolboxes\Data Management Tools.tbx\Append" Date="20190627" Time="110555">Append D:\2018年25万数据原始\H49c001003.gdb\HYDL D:\2018年25万数据hydl\h-i\G51C002001.gdb\HYDL TEST # # D:\2018年25万数据hydl\h-i\G51C002001.gdb\HYDL</Process><Process ToolSource="C:\Program Files\ArcGIS\ArcToolbox\Toolboxes\Data Management Tools.tbx\Append" Date="20190627" Time="110604">Append D:\2018年25万数据原始\H49c001004.gdb\HYDL D:\2018年25万数据hydl\h-i\G51C002001.gdb\HYDL TEST # # D:\2018年25万数据hydl\h-i\G51C002001.gdb\HYDL</Process><Process ToolSource="C:\Program Files\ArcGIS\ArcToolbox\Toolboxes\Data Management Tools.tbx\Append" Date="20190627" Time="110613">Append D:\2018年25万数据原始\H49c002001.gdb\HYDL D:\2018年25万数据hydl\h-i\G51C002001.gdb\HYDL TEST # # D:\2018年25万数据hydl\h-i\G51C002001.gdb\HYDL</Process><Process ToolSource="C:\Program Files\ArcGIS\ArcToolbox\Toolboxes\Data Management Tools.tbx\Append" Date="20190627" Time="110621">Append D:\2018年25万数据原始\H49c002002.gdb\HYDL D:\2018年25万数据hydl\h-i\G51C002001.gdb\HYDL TEST # # D:\2018年25万数据hydl\h-i\G51C002001.gdb\HYDL</Process><Process ToolSource="C:\Program Files\ArcGIS\ArcToolbox\Toolboxes\Data Management Tools.tbx\Append" Date="20190627" Time="110631">Append D:\2018年25万数据原始\H49c002003.gdb\HYDL D:\2018年25万数据hydl\h-i\G51C002001.gdb\HYDL TEST # # D:\2018年25万数据hydl\h-i\G51C002001.gdb\HYDL</Process><Process ToolSource="C:\Program Files\ArcGIS\ArcToolbox\Toolboxes\Data Management Tools.tbx\Append" Date="20190627" Time="110641">Append D:\2018年25万数据原始\H49c002004.gdb\HYDL D:\2018年25万数据hydl\h-i\G51C002001.gdb\HYDL TEST # # D:\2018年25万数据hydl\h-i\G51C002001.gdb\HYDL</Process><Process ToolSource="C:\Program Files\ArcGIS\ArcToolbox\Toolboxes\Data Management Tools.tbx\Append" Date="20190627" Time="110651">Append D:\2018年25万数据原始\H49c003001.gdb\HYDL D:\2018年25万数据hydl\h-i\G51C002001.gdb\HYDL TEST # # D:\2018年25万数据hydl\h-i\G51C002001.gdb\HYDL</Process><Process ToolSource="C:\Program Files\ArcGIS\ArcToolbox\Toolboxes\Data Management Tools.tbx\Append" Date="20190627" Time="110700">Append D:\2018年25万数据原始\H49c003002.gdb\HYDL D:\2018年25万数据hydl\h-i\G51C002001.gdb\HYDL TEST # # D:\2018年25万数据hydl\h-i\G51C002001.gdb\HYDL</Process><Process ToolSource="C:\Program Files\ArcGIS\ArcToolbox\Toolboxes\Data Management Tools.tbx\Append" Date="20190627" Time="110710">Append D:\2018年25万数据原始\H49c003003.gdb\HYDL D:\2018年25万数据hydl\h-i\G51C002001.gdb\HYDL TEST # # D:\2018年25万数据hydl\h-i\G51C002001.gdb\HYDL</Process><Process ToolSource="C:\Program Files\ArcGIS\ArcToolbox\Toolboxes\Data Management Tools.tbx\Append" Date="20190627" Time="110720">Append D:\2018年25万数据原始\H49c003004.gdb\HYDL D:\2018年25万数据hydl\h-i\G51C002001.gdb\HYDL TEST # # D:\2018年25万数据hydl\h-i\G51C002001.gdb\HYDL</Process><Process ToolSource="C:\Program Files\ArcGIS\ArcToolbox\Toolboxes\Data Management Tools.tbx\Append" Date="20190627" Time="110730">Append D:\2018年25万数据原始\H49c004001.gdb\HYDL D:\2018年25万数据hydl\h-i\G51C002001.gdb\HYDL TEST # # D:\2018年25万数据hydl\h-i\G51C002001.gdb\HYDL</Process><Process ToolSource="C:\Program Files\ArcGIS\ArcToolbox\Toolboxes\Data Management Tools.tbx\Append" Date="20190627" Time="110740">Append D:\2018年25万数据原始\H49c004002.gdb\HYDL D:\2018年25万数据hydl\h-i\G51C002001.gdb\HYDL TEST # # D:\2018年25万数据hydl\h-i\G51C002001.gdb\HYDL</Process><Process ToolSource="C:\Program Files\ArcGIS\ArcToolbox\Toolboxes\Data Management Tools.tbx\Append" Date="20190627" Time="110750">Append D:\2018年25万数据原始\H49c004003.gdb\HYDL D:\2018年25万数据hydl\h-i\G51C002001.gdb\HYDL TEST # # D:\2018年25万数据hydl\h-i\G51C002001.gdb\HYDL</Process><Process ToolSource="C:\Program Files\ArcGIS\ArcToolbox\Toolboxes\Data Management Tools.tbx\Append" Date="20190627" Time="110800">Append D:\2018年25万数据原始\H49c004004.gdb\HYDL D:\2018年25万数据hydl\h-i\G51C002001.gdb\HYDL TEST # # D:\2018年25万数据hydl\h-i\G51C002001.gdb\HYDL</Process><Process ToolSource="C:\Program Files\ArcGIS\ArcToolbox\Toolboxes\Data Management Tools.tbx\Append" Date="20190627" Time="110810">Append D:\2018年25万数据原始\H50c001001.gdb\HYDL D:\2018年25万数据hydl\h-i\G51C002001.gdb\HYDL TEST # # D:\2018年25万数据hydl\h-i\G51C002001.gdb\HYDL</Process><Process ToolSource="C:\Program Files\ArcGIS\ArcToolbox\Toolboxes\Data Management Tools.tbx\Append" Date="20190627" Time="110820">Append D:\2018年25万数据原始\H50c001002.gdb\HYDL D:\2018年25万数据hydl\h-i\G51C002001.gdb\HYDL TEST # # D:\2018年25万数据hydl\h-i\G51C002001.gdb\HYDL</Process><Process ToolSource="C:\Program Files\ArcGIS\ArcToolbox\Toolboxes\Data Management Tools.tbx\Append" Date="20190627" Time="110831">Append D:\2018年25万数据原始\H50c001003.gdb\HYDL D:\2018年25万数据hydl\h-i\G51C002001.gdb\HYDL TEST # # D:\2018年25万数据hydl\h-i\G51C002001.gdb\HYDL</Process><Process ToolSource="C:\Program Files\ArcGIS\ArcToolbox\Toolboxes\Data Management Tools.tbx\Append" Date="20190627" Time="110842">Append D:\2018年25万数据原始\H50c001004.gdb\HYDL D:\2018年25万数据hydl\h-i\G51C002001.gdb\HYDL TEST # # D:\2018年25万数据hydl\h-i\G51C002001.gdb\HYDL</Process><Process ToolSource="C:\Program Files\ArcGIS\ArcToolbox\Toolboxes\Data Management Tools.tbx\Append" Date="20190627" Time="110853">Append D:\2018年25万数据原始\H50c002001.gdb\HYDL D:\2018年25万数据hydl\h-i\G51C002001.gdb\HYDL TEST # # D:\2018年25万数据hydl\h-i\G51C002001.gdb\HYDL</Process><Process ToolSource="C:\Program Files\ArcGIS\ArcToolbox\Toolboxes\Data Management Tools.tbx\Append" Date="20190627" Time="110904">Append D:\2018年25万数据原始\H50c002002.gdb\HYDL D:\2018年25万数据hydl\h-i\G51C002001.gdb\HYDL TEST # # D:\2018年25万数据hydl\h-i\G51C002001.gdb\HYDL</Process><Process ToolSource="C:\Program Files\ArcGIS\ArcToolbox\Toolboxes\Data Management Tools.tbx\Append" Date="20190627" Time="110915">Append D:\2018年25万数据原始\H50c002003.gdb\HYDL D:\2018年25万数据hydl\h-i\G51C002001.gdb\HYDL TEST # # D:\2018年25万数据hydl\h-i\G51C002001.gdb\HYDL</Process><Process ToolSource="C:\Program Files\ArcGIS\ArcToolbox\Toolboxes\Data Management Tools.tbx\Append" Date="20190627" Time="110926">Append D:\2018年25万数据原始\H50c002004.gdb\HYDL D:\2018年25万数据hydl\h-i\G51C002001.gdb\HYDL TEST # # D:\2018年25万数据hydl\h-i\G51C002001.gdb\HYDL</Process><Process ToolSource="C:\Program Files\ArcGIS\ArcToolbox\Toolboxes\Data Management Tools.tbx\Append" Date="20190627" Time="110937">Append D:\2018年25万数据原始\H50c003001.gdb\HYDL D:\2018年25万数据hydl\h-i\G51C002001.gdb\HYDL TEST # # D:\2018年25万数据hydl\h-i\G51C002001.gdb\HYDL</Process><Process ToolSource="C:\Program Files\ArcGIS\ArcToolbox\Toolboxes\Data Management Tools.tbx\Append" Date="20190627" Time="110948">Append D:\2018年25万数据原始\H50c003002.gdb\HYDL D:\2018年25万数据hydl\h-i\G51C002001.gdb\HYDL TEST # # D:\2018年25万数据hydl\h-i\G51C002001.gdb\HYDL</Process><Process ToolSource="C:\Program Files\ArcGIS\ArcToolbox\Toolboxes\Data Management Tools.tbx\Append" Date="20190627" Time="111000">Append D:\2018年25万数据原始\H50c003003.gdb\HYDL D:\2018年25万数据hydl\h-i\G51C002001.gdb\HYDL TEST # # D:\2018年25万数据hydl\h-i\G51C002001.gdb\HYDL</Process><Process ToolSource="C:\Program Files\ArcGIS\ArcToolbox\Toolboxes\Data Management Tools.tbx\Append" Date="20190627" Time="111011">Append D:\2018年25万数据原始\H50c003004.gdb\HYDL D:\2018年25万数据hydl\h-i\G51C002001.gdb\HYDL TEST # # D:\2018年25万数据hydl\h-i\G51C002001.gdb\HYDL</Process><Process ToolSource="C:\Program Files\ArcGIS\ArcToolbox\Toolboxes\Data Management Tools.tbx\Append" Date="20190627" Time="111023">Append D:\2018年25万数据原始\H50c004001.gdb\HYDL D:\2018年25万数据hydl\h-i\G51C002001.gdb\HYDL TEST # # D:\2018年25万数据hydl\h-i\G51C002001.gdb\HYDL</Process><Process ToolSource="C:\Program Files\ArcGIS\ArcToolbox\Toolboxes\Data Management Tools.tbx\Append" Date="20190627" Time="111036">Append D:\2018年25万数据原始\H50c004002.gdb\HYDL D:\2018年25万数据hydl\h-i\G51C002001.gdb\HYDL TEST # # D:\2018年25万数据hydl\h-i\G51C002001.gdb\HYDL</Process><Process ToolSource="C:\Program Files\ArcGIS\ArcToolbox\Toolboxes\Data Management Tools.tbx\Append" Date="20190627" Time="111049">Append D:\2018年25万数据原始\H50c004003.gdb\HYDL D:\2018年25万数据hydl\h-i\G51C002001.gdb\HYDL TEST # # D:\2018年25万数据hydl\h-i\G51C002001.gdb\HYDL</Process><Process ToolSource="C:\Program Files\ArcGIS\ArcToolbox\Toolboxes\Data Management Tools.tbx\Append" Date="20190627" Time="111101">Append D:\2018年25万数据原始\H50c004004.gdb\HYDL D:\2018年25万数据hydl\h-i\G51C002001.gdb\HYDL TEST # # D:\2018年25万数据hydl\h-i\G51C002001.gdb\HYDL</Process><Process ToolSource="C:\Program Files\ArcGIS\ArcToolbox\Toolboxes\Data Management Tools.tbx\Append" Date="20190627" Time="111116">Append D:\2018年25万数据原始\H51c001001.gdb\HYDL D:\2018年25万数据hydl\h-i\G51C002001.gdb\HYDL TEST # # D:\2018年25万数据hydl\h-i\G51C002001.gdb\HYDL</Process><Process ToolSource="C:\Program Files\ArcGIS\ArcToolbox\Toolboxes\Data Management Tools.tbx\Append" Date="20190627" Time="111128">Append D:\2018年25万数据原始\H51c001002.gdb\HYDL D:\2018年25万数据hydl\h-i\G51C002001.gdb\HYDL TEST # # D:\2018年25万数据hydl\h-i\G51C002001.gdb\HYDL</Process><Process ToolSource="C:\Program Files\ArcGIS\ArcToolbox\Toolboxes\Data Management Tools.tbx\Append" Date="20190627" Time="111141">Append D:\2018年25万数据原始\H51c002001.gdb\HYDL D:\2018年25万数据hydl\h-i\G51C002001.gdb\HYDL TEST # # D:\2018年25万数据hydl\h-i\G51C002001.gdb\HYDL</Process><Process ToolSource="C:\Program Files\ArcGIS\ArcToolbox\Toolboxes\Data Management Tools.tbx\Append" Date="20190627" Time="111154">Append D:\2018年25万数据原始\H51c002002.gdb\HYDL D:\2018年25万数据hydl\h-i\G51C002001.gdb\HYDL TEST # # D:\2018年25万数据hydl\h-i\G51C002001.gdb\HYDL</Process><Process ToolSource="C:\Program Files\ArcGIS\ArcToolbox\Toolboxes\Data Management Tools.tbx\Append" Date="20190627" Time="111206">Append D:\2018年25万数据原始\H51c002003.gdb\HYDL D:\2018年25万数据hydl\h-i\G51C002001.gdb\HYDL TEST # # D:\2018年25万数据hydl\h-i\G51C002001.gdb\HYDL</Process><Process ToolSource="C:\Program Files\ArcGIS\ArcToolbox\Toolboxes\Data Management Tools.tbx\Append" Date="20190627" Time="111219">Append D:\2018年25万数据原始\H51c003001.gdb\HYDL D:\2018年25万数据hydl\h-i\G51C002001.gdb\HYDL TEST # # D:\2018年25万数据hydl\h-i\G51C002001.gdb\HYDL</Process><Process ToolSource="C:\Program Files\ArcGIS\ArcToolbox\Toolboxes\Data Management Tools.tbx\Append" Date="20190627" Time="111233">Append D:\2018年25万数据原始\H51c003002.gdb\HYDL D:\2018年25万数据hydl\h-i\G51C002001.gdb\HYDL TEST # # D:\2018年25万数据hydl\h-i\G51C002001.gdb\HYDL</Process><Process ToolSource="C:\Program Files\ArcGIS\ArcToolbox\Toolboxes\Data Management Tools.tbx\Append" Date="20190627" Time="111246">Append D:\2018年25万数据原始\H51c004001.gdb\HYDL D:\2018年25万数据hydl\h-i\G51C002001.gdb\HYDL TEST # # D:\2018年25万数据hydl\h-i\G51C002001.gdb\HYDL</Process><Process ToolSource="C:\Program Files\ArcGIS\ArcToolbox\Toolboxes\Data Management Tools.tbx\Append" Date="20190627" Time="111300">Append D:\2018年25万数据原始\H51c004002.gdb\HYDL D:\2018年25万数据hydl\h-i\G51C002001.gdb\HYDL TEST # # D:\2018年25万数据hydl\h-i\G51C002001.gdb\HYDL</Process><Process ToolSource="C:\Program Files\ArcGIS\ArcToolbox\Toolboxes\Data Management Tools.tbx\Append" Date="20190627" Time="111312">Append D:\2018年25万数据原始\I43c001003.gdb\HYDL D:\2018年25万数据hydl\h-i\G51C002001.gdb\HYDL TEST # # D:\2018年25万数据hydl\h-i\G51C002001.gdb\HYDL</Process><Process ToolSource="C:\Program Files\ArcGIS\ArcToolbox\Toolboxes\Data Management Tools.tbx\Append" Date="20190627" Time="111325">Append D:\2018年25万数据原始\I43c001004.gdb\HYDL D:\2018年25万数据hydl\h-i\G51C002001.gdb\HYDL TEST # # D:\2018年25万数据hydl\h-i\G51C002001.gdb\HYDL</Process><Process ToolSource="C:\Program Files\ArcGIS\ArcToolbox\Toolboxes\Data Management Tools.tbx\Append" Date="20190627" Time="111338">Append D:\2018年25万数据原始\I44c001001.gdb\HYDL D:\2018年25万数据hydl\h-i\G51C002001.gdb\HYDL TEST # # D:\2018年25万数据hydl\h-i\G51C002001.gdb\HYDL</Process><Process ToolSource="C:\Program Files\ArcGIS\ArcToolbox\Toolboxes\Data Management Tools.tbx\Append" Date="20190627" Time="111351">Append D:\2018年25万数据原始\I44c001002.gdb\HYDL D:\2018年25万数据hydl\h-i\G51C002001.gdb\HYDL TEST # # D:\2018年25万数据hydl\h-i\G51C002001.gdb\HYDL</Process><Process ToolSource="C:\Program Files\ArcGIS\ArcToolbox\Toolboxes\Data Management Tools.tbx\Append" Date="20190627" Time="111404">Append D:\2018年25万数据原始\I44c001003.gdb\HYDL D:\2018年25万数据hydl\h-i\G51C002001.gdb\HYDL TEST # # D:\2018年25万数据hydl\h-i\G51C002001.gdb\HYDL</Process><Process ToolSource="C:\Program Files\ArcGIS\ArcToolbox\Toolboxes\Data Management Tools.tbx\Append" Date="20190627" Time="111417">Append D:\2018年25万数据原始\I44c001004.gdb\HYDL D:\2018年25万数据hydl\h-i\G51C002001.gdb\HYDL TEST # # D:\2018年25万数据hydl\h-i\G51C002001.gdb\HYDL</Process><Process ToolSource="C:\Program Files\ArcGIS\ArcToolbox\Toolboxes\Data Management Tools.tbx\Append" Date="20190627" Time="111430">Append D:\2018年25万数据原始\I44c002001.gdb\HYDL D:\2018年25万数据hydl\h-i\G51C002001.gdb\HYDL TEST # # D:\2018年25万数据hydl\h-i\G51C002001.gdb\HYDL</Process><Process ToolSource="C:\Program Files\ArcGIS\ArcToolbox\Toolboxes\Data Management Tools.tbx\Append" Date="20190627" Time="111443">Append D:\2018年25万数据原始\I44c002002.gdb\HYDL D:\2018年25万数据hydl\h-i\G51C002001.gdb\HYDL TEST # # D:\2018年25万数据hydl\h-i\G51C002001.gdb\HYDL</Process><Process ToolSource="C:\Program Files\ArcGIS\ArcToolbox\Toolboxes\Data Management Tools.tbx\Append" Date="20190627" Time="111457">Append D:\2018年25万数据原始\I44c002003.gdb\HYDL D:\2018年25万数据hydl\h-i\G51C002001.gdb\HYDL TEST # # D:\2018年25万数据hydl\h-i\G51C002001.gdb\HYDL</Process><Process ToolSource="C:\Program Files\ArcGIS\ArcToolbox\Toolboxes\Data Management Tools.tbx\Append" Date="20190627" Time="111510">Append D:\2018年25万数据原始\I44c002004.gdb\HYDL D:\2018年25万数据hydl\h-i\G51C002001.gdb\HYDL TEST # # D:\2018年25万数据hydl\h-i\G51C002001.gdb\HYDL</Process><Process ToolSource="C:\Program Files\ArcGIS\ArcToolbox\Toolboxes\Data Management Tools.tbx\Append" Date="20190627" Time="111523">Append D:\2018年25万数据原始\I44c003001.gdb\HYDL D:\2018年25万数据hydl\h-i\G51C002001.gdb\HYDL TEST # # D:\2018年25万数据hydl\h-i\G51C002001.gdb\HYDL</Process><Process ToolSource="C:\Program Files\ArcGIS\ArcToolbox\Toolboxes\Data Management Tools.tbx\Append" Date="20190627" Time="111536">Append D:\2018年25万数据原始\I44c003002.gdb\HYDL D:\2018年25万数据hydl\h-i\G51C002001.gdb\HYDL TEST # # D:\2018年25万数据hydl\h-i\G51C002001.gdb\HYDL</Process><Process ToolSource="C:\Program Files\ArcGIS\ArcToolbox\Toolboxes\Data Management Tools.tbx\Append" Date="20190627" Time="111550">Append D:\2018年25万数据原始\I44c003003.gdb\HYDL D:\2018年25万数据hydl\h-i\G51C002001.gdb\HYDL TEST # # D:\2018年25万数据hydl\h-i\G51C002001.gdb\HYDL</Process><Process ToolSource="C:\Program Files\ArcGIS\ArcToolbox\Toolboxes\Data Management Tools.tbx\Append" Date="20190627" Time="111603">Append D:\2018年25万数据原始\I44c003004.gdb\HYDL D:\2018年25万数据hydl\h-i\G51C002001.gdb\HYDL TEST # # D:\2018年25万数据hydl\h-i\G51C002001.gdb\HYDL</Process><Process ToolSource="C:\Program Files\ArcGIS\ArcToolbox\Toolboxes\Data Management Tools.tbx\Append" Date="20190627" Time="111617">Append D:\2018年25万数据原始\I44c004001.gdb\HYDL D:\2018年25万数据hydl\h-i\G51C002001.gdb\HYDL TEST # # D:\2018年25万数据hydl\h-i\G51C002001.gdb\HYDL</Process><Process ToolSource="C:\Program Files\ArcGIS\ArcToolbox\Toolboxes\Data Management Tools.tbx\Append" Date="20190627" Time="111630">Append D:\2018年25万数据原始\I44c004002.gdb\HYDL D:\2018年25万数据hydl\h-i\G51C002001.gdb\HYDL TEST # # D:\2018年25万数据hydl\h-i\G51C002001.gdb\HYDL</Process><Process ToolSource="C:\Program Files\ArcGIS\ArcToolbox\Toolboxes\Data Management Tools.tbx\Append" Date="20190627" Time="111644">Append D:\2018年25万数据原始\I44c004003.gdb\HYDL D:\2018年25万数据hydl\h-i\G51C002001.gdb\HYDL TEST # # D:\2018年25万数据hydl\h-i\G51C002001.gdb\HYDL</Process><Process ToolSource="C:\Program Files\ArcGIS\ArcToolbox\Toolboxes\Data Management Tools.tbx\Append" Date="20190627" Time="111658">Append D:\2018年25万数据原始\I44c004004.gdb\HYDL D:\2018年25万数据hydl\h-i\G51C002001.gdb\HYDL TEST # # D:\2018年25万数据hydl\h-i\G51C002001.gdb\HYDL</Process><Process ToolSource="C:\Program Files\ArcGIS\ArcToolbox\Toolboxes\Data Management Tools.tbx\Append" Date="20190627" Time="111712">Append D:\2018年25万数据原始\I45c001001.gdb\HYDL D:\2018年25万数据hydl\h-i\G51C002001.gdb\HYDL TEST # # D:\2018年25万数据hydl\h-i\G51C002001.gdb\HYDL</Process><Process ToolSource="C:\Program Files\ArcGIS\ArcToolbox\Toolboxes\Data Management Tools.tbx\Append" Date="20190627" Time="111726">Append D:\2018年25万数据原始\I45c001002.gdb\HYDL D:\2018年25万数据hydl\h-i\G51C002001.gdb\HYDL TEST # # D:\2018年25万数据hydl\h-i\G51C002001.gdb\HYDL</Process><Process ToolSource="C:\Program Files\ArcGIS\ArcToolbox\Toolboxes\Data Management Tools.tbx\Append" Date="20190627" Time="111740">Append D:\2018年25万数据原始\I45c001003.gdb\HYDL D:\2018年25万数据hydl\h-i\G51C002001.gdb\HYDL TEST # # D:\2018年25万数据hydl\h-i\G51C002001.gdb\HYDL</Process><Process ToolSource="C:\Program Files\ArcGIS\ArcToolbox\Toolboxes\Data Management Tools.tbx\Append" Date="20190627" Time="111754">Append D:\2018年25万数据原始\I45c001004.gdb\HYDL D:\2018年25万数据hydl\h-i\G51C002001.gdb\HYDL TEST # # D:\2018年25万数据hydl\h-i\G51C002001.gdb\HYDL</Process><Process ToolSource="C:\Program Files\ArcGIS\ArcToolbox\Toolboxes\Data Management Tools.tbx\Append" Date="20190627" Time="111808">Append D:\2018年25万数据原始\I45c002001.gdb\HYDL D:\2018年25万数据hydl\h-i\G51C002001.gdb\HYDL TEST # # D:\2018年25万数据hydl\h-i\G51C002001.gdb\HYDL</Process><Process ToolSource="C:\Program Files\ArcGIS\ArcToolbox\Toolboxes\Data Management Tools.tbx\Append" Date="20190627" Time="111822">Append D:\2018年25万数据原始\I45c002002.gdb\HYDL D:\2018年25万数据hydl\h-i\G51C002001.gdb\HYDL TEST # # D:\2018年25万数据hydl\h-i\G51C002001.gdb\HYDL</Process><Process ToolSource="C:\Program Files\ArcGIS\ArcToolbox\Toolboxes\Data Management Tools.tbx\Append" Date="20190627" Time="111836">Append D:\2018年25万数据原始\I45c002003.gdb\HYDL D:\2018年25万数据hydl\h-i\G51C002001.gdb\HYDL TEST # # D:\2018年25万数据hydl\h-i\G51C002001.gdb\HYDL</Process><Process ToolSource="C:\Program Files\ArcGIS\ArcToolbox\Toolboxes\Data Management Tools.tbx\Append" Date="20190627" Time="111851">Append D:\2018年25万数据原始\I45c002004.gdb\HYDL D:\2018年25万数据hydl\h-i\G51C002001.gdb\HYDL TEST # # D:\2018年25万数据hydl\h-i\G51C002001.gdb\HYDL</Process><Process ToolSource="C:\Program Files\ArcGIS\ArcToolbox\Toolboxes\Data Management Tools.tbx\Append" Date="20190627" Time="111905">Append D:\2018年25万数据原始\I45c003001.gdb\HYDL D:\2018年25万数据hydl\h-i\G51C002001.gdb\HYDL TEST # # D:\2018年25万数据hydl\h-i\G51C002001.gdb\HYDL</Process><Process ToolSource="C:\Program Files\ArcGIS\ArcToolbox\Toolboxes\Data Management Tools.tbx\Append" Date="20190627" Time="111919">Append D:\2018年25万数据原始\I45c003002.gdb\HYDL D:\2018年25万数据hydl\h-i\G51C002001.gdb\HYDL TEST # # D:\2018年25万数据hydl\h-i\G51C002001.gdb\HYDL</Process><Process ToolSource="C:\Program Files\ArcGIS\ArcToolbox\Toolboxes\Data Management Tools.tbx\Append" Date="20190627" Time="111934">Append D:\2018年25万数据原始\I45c003003.gdb\HYDL D:\2018年25万数据hydl\h-i\G51C002001.gdb\HYDL TEST # # D:\2018年25万数据hydl\h-i\G51C002001.gdb\HYDL</Process><Process ToolSource="C:\Program Files\ArcGIS\ArcToolbox\Toolboxes\Data Management Tools.tbx\Append" Date="20190627" Time="111948">Append D:\2018年25万数据原始\I45c003004.gdb\HYDL D:\2018年25万数据hydl\h-i\G51C002001.gdb\HYDL TEST # # D:\2018年25万数据hydl\h-i\G51C002001.gdb\HYDL</Process><Process ToolSource="C:\Program Files\ArcGIS\ArcToolbox\Toolboxes\Data Management Tools.tbx\Append" Date="20190627" Time="112003">Append D:\2018年25万数据原始\I45c004001.gdb\HYDL D:\2018年25万数据hydl\h-i\G51C002001.gdb\HYDL TEST # # D:\2018年25万数据hydl\h-i\G51C002001.gdb\HYDL</Process><Process ToolSource="C:\Program Files\ArcGIS\ArcToolbox\Toolboxes\Data Management Tools.tbx\Append" Date="20190627" Time="112017">Append D:\2018年25万数据原始\I45c004002.gdb\HYDL D:\2018年25万数据hydl\h-i\G51C002001.gdb\HYDL TEST # # D:\2018年25万数据hydl\h-i\G51C002001.gdb\HYDL</Process><Process ToolSource="C:\Program Files\ArcGIS\ArcToolbox\Toolboxes\Data Management Tools.tbx\Append" Date="20190627" Time="112032">Append D:\2018年25万数据原始\I45c004003.gdb\HYDL D:\2018年25万数据hydl\h-i\G51C002001.gdb\HYDL TEST # # D:\2018年25万数据hydl\h-i\G51C002001.gdb\HYDL</Process><Process ToolSource="C:\Program Files\ArcGIS\ArcToolbox\Toolboxes\Data Management Tools.tbx\Append" Date="20190627" Time="112047">Append D:\2018年25万数据原始\I45c004004.gdb\HYDL D:\2018年25万数据hydl\h-i\G51C002001.gdb\HYDL TEST # # D:\2018年25万数据hydl\h-i\G51C002001.gdb\HYDL</Process><Process ToolSource="C:\Program Files\ArcGIS\ArcToolbox\Toolboxes\Data Management Tools.tbx\Append" Date="20190627" Time="112101">Append D:\2018年25万数据原始\I46c001001.gdb\HYDL D:\2018年25万数据hydl\h-i\G51C002001.gdb\HYDL TEST # # D:\2018年25万数据hydl\h-i\G51C002001.gdb\HYDL</Process><Process ToolSource="C:\Program Files\ArcGIS\ArcToolbox\Toolboxes\Data Management Tools.tbx\Append" Date="20190627" Time="112116">Append D:\2018年25万数据原始\I46c001002.gdb\HYDL D:\2018年25万数据hydl\h-i\G51C002001.gdb\HYDL TEST # # D:\2018年25万数据hydl\h-i\G51C002001.gdb\HYDL</Process><Process ToolSource="C:\Program Files\ArcGIS\ArcToolbox\Toolboxes\Data Management Tools.tbx\Append" Date="20190627" Time="112131">Append D:\2018年25万数据原始\I46c001003.gdb\HYDL D:\2018年25万数据hydl\h-i\G51C002001.gdb\HYDL TEST # # D:\2018年25万数据hydl\h-i\G51C002001.gdb\HYDL</Process><Process ToolSource="C:\Program Files\ArcGIS\ArcToolbox\Toolboxes\Data Management Tools.tbx\Append" Date="20190627" Time="112146">Append D:\2018年25万数据原始\I46c001004.gdb\HYDL D:\2018年25万数据hydl\h-i\G51C002001.gdb\HYDL TEST # # D:\2018年25万数据hydl\h-i\G51C002001.gdb\HYDL</Process><Process ToolSource="C:\Program Files\ArcGIS\ArcToolbox\Toolboxes\Data Management Tools.tbx\Append" Date="20190627" Time="112201">Append D:\2018年25万数据原始\I46c002001.gdb\HYDL D:\2018年25万数据hydl\h-i\G51C002001.gdb\HYDL TEST # # D:\2018年25万数据hydl\h-i\G51C002001.gdb\HYDL</Process><Process ToolSource="C:\Program Files\ArcGIS\ArcToolbox\Toolboxes\Data Management Tools.tbx\Append" Date="20190627" Time="112217">Append D:\2018年25万数据原始\I46c002002.gdb\HYDL D:\2018年25万数据hydl\h-i\G51C002001.gdb\HYDL TEST # # D:\2018年25万数据hydl\h-i\G51C002001.gdb\HYDL</Process><Process ToolSource="C:\Program Files\ArcGIS\ArcToolbox\Toolboxes\Data Management Tools.tbx\Append" Date="20190627" Time="112232">Append D:\2018年25万数据原始\I46c002003.gdb\HYDL D:\2018年25万数据hydl\h-i\G51C002001.gdb\HYDL TEST # # D:\2018年25万数据hydl\h-i\G51C002001.gdb\HYDL</Process><Process ToolSource="C:\Program Files\ArcGIS\ArcToolbox\Toolboxes\Data Management Tools.tbx\Append" Date="20190627" Time="112247">Append D:\2018年25万数据原始\I46c002004.gdb\HYDL D:\2018年25万数据hydl\h-i\G51C002001.gdb\HYDL TEST # # D:\2018年25万数据hydl\h-i\G51C002001.gdb\HYDL</Process><Process ToolSource="C:\Program Files\ArcGIS\ArcToolbox\Toolboxes\Data Management Tools.tbx\Append" Date="20190627" Time="112302">Append D:\2018年25万数据原始\I46c003001.gdb\HYDL D:\2018年25万数据hydl\h-i\G51C002001.gdb\HYDL TEST # # D:\2018年25万数据hydl\h-i\G51C002001.gdb\HYDL</Process><Process ToolSource="C:\Program Files\ArcGIS\ArcToolbox\Toolboxes\Data Management Tools.tbx\Append" Date="20190627" Time="112318">Append D:\2018年25万数据原始\I46c003002.gdb\HYDL D:\2018年25万数据hydl\h-i\G51C002001.gdb\HYDL TEST # # D:\2018年25万数据hydl\h-i\G51C002001.gdb\HYDL</Process><Process ToolSource="C:\Program Files\ArcGIS\ArcToolbox\Toolboxes\Data Management Tools.tbx\Append" Date="20190627" Time="112333">Append D:\2018年25万数据原始\I46c003003.gdb\HYDL D:\2018年25万数据hydl\h-i\G51C002001.gdb\HYDL TEST # # D:\2018年25万数据hydl\h-i\G51C002001.gdb\HYDL</Process><Process ToolSource="C:\Program Files\ArcGIS\ArcToolbox\Toolboxes\Data Management Tools.tbx\Append" Date="20190627" Time="112349">Append D:\2018年25万数据原始\I46c003004.gdb\HYDL D:\2018年25万数据hydl\h-i\G51C002001.gdb\HYDL TEST # # D:\2018年25万数据hydl\h-i\G51C002001.gdb\HYDL</Process><Process ToolSource="C:\Program Files\ArcGIS\ArcToolbox\Toolboxes\Data Management Tools.tbx\Append" Date="20190627" Time="112405">Append D:\2018年25万数据原始\I46c004001.gdb\HYDL D:\2018年25万数据hydl\h-i\G51C002001.gdb\HYDL TEST # # D:\2018年25万数据hydl\h-i\G51C002001.gdb\HYDL</Process><Process ToolSource="C:\Program Files\ArcGIS\ArcToolbox\Toolboxes\Data Management Tools.tbx\Append" Date="20190627" Time="112420">Append D:\2018年25万数据原始\I46c004002.gdb\HYDL D:\2018年25万数据hydl\h-i\G51C002001.gdb\HYDL TEST # # D:\2018年25万数据hydl\h-i\G51C002001.gdb\HYDL</Process><Process ToolSource="C:\Program Files\ArcGIS\ArcToolbox\Toolboxes\Data Management Tools.tbx\Append" Date="20190627" Time="112436">Append D:\2018年25万数据原始\I46c004003.gdb\HYDL D:\2018年25万数据hydl\h-i\G51C002001.gdb\HYDL TEST # # D:\2018年25万数据hydl\h-i\G51C002001.gdb\HYDL</Process><Process ToolSource="C:\Program Files\ArcGIS\ArcToolbox\Toolboxes\Data Management Tools.tbx\Append" Date="20190627" Time="112452">Append D:\2018年25万数据原始\I46c004004.gdb\HYDL D:\2018年25万数据hydl\h-i\G51C002001.gdb\HYDL TEST # # D:\2018年25万数据hydl\h-i\G51C002001.gdb\HYDL</Process><Process ToolSource="C:\Program Files\ArcGIS\ArcToolbox\Toolboxes\Data Management Tools.tbx\Append" Date="20190627" Time="112508">Append D:\2018年25万数据原始\I47c001001.gdb\HYDL D:\2018年25万数据hydl\h-i\G51C002001.gdb\HYDL TEST # # D:\2018年25万数据hydl\h-i\G51C002001.gdb\HYDL</Process><Process ToolSource="C:\Program Files\ArcGIS\ArcToolbox\Toolboxes\Data Management Tools.tbx\Append" Date="20190627" Time="112524">Append D:\2018年25万数据原始\I47c001002.gdb\HYDL D:\2018年25万数据hydl\h-i\G51C002001.gdb\HYDL TEST # # D:\2018年25万数据hydl\h-i\G51C002001.gdb\HYDL</Process><Process ToolSource="C:\Program Files\ArcGIS\ArcToolbox\Toolboxes\Data Management Tools.tbx\Append" Date="20190627" Time="112540">Append D:\2018年25万数据原始\I47c001003.gdb\HYDL D:\2018年25万数据hydl\h-i\G51C002001.gdb\HYDL TEST # # D:\2018年25万数据hydl\h-i\G51C002001.gdb\HYDL</Process><Process ToolSource="C:\Program Files\ArcGIS\ArcToolbox\Toolboxes\Data Management Tools.tbx\Append" Date="20190627" Time="112556">Append D:\2018年25万数据原始\I47c001004.gdb\HYDL D:\2018年25万数据hydl\h-i\G51C002001.gdb\HYDL TEST # # D:\2018年25万数据hydl\h-i\G51C002001.gdb\HYDL</Process><Process ToolSource="C:\Program Files\ArcGIS\ArcToolbox\Toolboxes\Data Management Tools.tbx\Append" Date="20190627" Time="112612">Append D:\2018年25万数据原始\I47c002001.gdb\HYDL D:\2018年25万数据hydl\h-i\G51C002001.gdb\HYDL TEST # # D:\2018年25万数据hydl\h-i\G51C002001.gdb\HYDL</Process><Process ToolSource="C:\Program Files\ArcGIS\ArcToolbox\Toolboxes\Data Management Tools.tbx\Append" Date="20190627" Time="112629">Append D:\2018年25万数据原始\I47c002002.gdb\HYDL D:\2018年25万数据hydl\h-i\G51C002001.gdb\HYDL TEST # # D:\2018年25万数据hydl\h-i\G51C002001.gdb\HYDL</Process><Process ToolSource="C:\Program Files\ArcGIS\ArcToolbox\Toolboxes\Data Management Tools.tbx\Append" Date="20190627" Time="112645">Append D:\2018年25万数据原始\I47c002003.gdb\HYDL D:\2018年25万数据hydl\h-i\G51C002001.gdb\HYDL TEST # # D:\2018年25万数据hydl\h-i\G51C002001.gdb\HYDL</Process><Process ToolSource="C:\Program Files\ArcGIS\ArcToolbox\Toolboxes\Data Management Tools.tbx\Append" Date="20190627" Time="112702">Append D:\2018年25万数据原始\I47c002004.gdb\HYDL D:\2018年25万数据hydl\h-i\G51C002001.gdb\HYDL TEST # # D:\2018年25万数据hydl\h-i\G51C002001.gdb\HYDL</Process><Process ToolSource="C:\Program Files\ArcGIS\ArcToolbox\Toolboxes\Data Management Tools.tbx\Append" Date="20190627" Time="112718">Append D:\2018年25万数据原始\I47c003001.gdb\HYDL D:\2018年25万数据hydl\h-i\G51C002001.gdb\HYDL TEST # # D:\2018年25万数据hydl\h-i\G51C002001.gdb\HYDL</Process><Process ToolSource="C:\Program Files\ArcGIS\ArcToolbox\Toolboxes\Data Management Tools.tbx\Append" Date="20190627" Time="112734">Append D:\2018年25万数据原始\I47c003002.gdb\HYDL D:\2018年25万数据hydl\h-i\G51C002001.gdb\HYDL TEST # # D:\2018年25万数据hydl\h-i\G51C002001.gdb\HYDL</Process><Process ToolSource="C:\Program Files\ArcGIS\ArcToolbox\Toolboxes\Data Management Tools.tbx\Append" Date="20190627" Time="112751">Append D:\2018年25万数据原始\I47c003003.gdb\HYDL D:\2018年25万数据hydl\h-i\G51C002001.gdb\HYDL TEST # # D:\2018年25万数据hydl\h-i\G51C002001.gdb\HYDL</Process><Process ToolSource="C:\Program Files\ArcGIS\ArcToolbox\Toolboxes\Data Management Tools.tbx\Append" Date="20190627" Time="112808">Append D:\2018年25万数据原始\I47c003004.gdb\HYDL D:\2018年25万数据hydl\h-i\G51C002001.gdb\HYDL TEST # # D:\2018年25万数据hydl\h-i\G51C002001.gdb\HYDL</Process><Process ToolSource="C:\Program Files\ArcGIS\ArcToolbox\Toolboxes\Data Management Tools.tbx\Append" Date="20190627" Time="112825">Append D:\2018年25万数据原始\I47c004001.gdb\HYDL D:\2018年25万数据hydl\h-i\G51C002001.gdb\HYDL TEST # # D:\2018年25万数据hydl\h-i\G51C002001.gdb\HYDL</Process><Process ToolSource="C:\Program Files\ArcGIS\ArcToolbox\Toolboxes\Data Management Tools.tbx\Append" Date="20190627" Time="112842">Append D:\2018年25万数据原始\I47c004002.gdb\HYDL D:\2018年25万数据hydl\h-i\G51C002001.gdb\HYDL TEST # # D:\2018年25万数据hydl\h-i\G51C002001.gdb\HYDL</Process><Process ToolSource="C:\Program Files\ArcGIS\ArcToolbox\Toolboxes\Data Management Tools.tbx\Append" Date="20190627" Time="112859">Append D:\2018年25万数据原始\I47c004003.gdb\HYDL D:\2018年25万数据hydl\h-i\G51C002001.gdb\HYDL TEST # # D:\2018年25万数据hydl\h-i\G51C002001.gdb\HYDL</Process><Process ToolSource="C:\Program Files\ArcGIS\ArcToolbox\Toolboxes\Data Management Tools.tbx\Append" Date="20190627" Time="112916">Append D:\2018年25万数据原始\I47c004004.gdb\HYDL D:\2018年25万数据hydl\h-i\G51C002001.gdb\HYDL TEST # # D:\2018年25万数据hydl\h-i\G51C002001.gdb\HYDL</Process><Process ToolSource="C:\Program Files\ArcGIS\ArcToolbox\Toolboxes\Data Management Tools.tbx\Append" Date="20190627" Time="112933">Append D:\2018年25万数据原始\I48c001001.gdb\HYDL D:\2018年25万数据hydl\h-i\G51C002001.gdb\HYDL TEST # # D:\2018年25万数据hydl\h-i\G51C002001.gdb\HYDL</Process><Process ToolSource="C:\Program Files\ArcGIS\ArcToolbox\Toolboxes\Data Management Tools.tbx\Append" Date="20190627" Time="112950">Append D:\2018年25万数据原始\I48c001002.gdb\HYDL D:\2018年25万数据hydl\h-i\G51C002001.gdb\HYDL TEST # # D:\2018年25万数据hydl\h-i\G51C002001.gdb\HYDL</Process><Process ToolSource="C:\Program Files\ArcGIS\ArcToolbox\Toolboxes\Data Management Tools.tbx\Append" Date="20190627" Time="113008">Append D:\2018年25万数据原始\I48c001003.gdb\HYDL D:\2018年25万数据hydl\h-i\G51C002001.gdb\HYDL TEST # # D:\2018年25万数据hydl\h-i\G51C002001.gdb\HYDL</Process><Process ToolSource="C:\Program Files\ArcGIS\ArcToolbox\Toolboxes\Data Management Tools.tbx\Append" Date="20190627" Time="113025">Append D:\2018年25万数据原始\I48c001004.gdb\HYDL D:\2018年25万数据hydl\h-i\G51C002001.gdb\HYDL TEST # # D:\2018年25万数据hydl\h-i\G51C002001.gdb\HYDL</Process><Process ToolSource="C:\Program Files\ArcGIS\ArcToolbox\Toolboxes\Data Management Tools.tbx\Append" Date="20190627" Time="113042">Append D:\2018年25万数据原始\I48c002001.gdb\HYDL D:\2018年25万数据hydl\h-i\G51C002001.gdb\HYDL TEST # # D:\2018年25万数据hydl\h-i\G51C002001.gdb\HYDL</Process><Process ToolSource="C:\Program Files\ArcGIS\ArcToolbox\Toolboxes\Data Management Tools.tbx\Append" Date="20190627" Time="113100">Append D:\2018年25万数据原始\I48c002002.gdb\HYDL D:\2018年25万数据hydl\h-i\G51C002001.gdb\HYDL TEST # # D:\2018年25万数据hydl\h-i\G51C002001.gdb\HYDL</Process><Process ToolSource="C:\Program Files\ArcGIS\ArcToolbox\Toolboxes\Data Management Tools.tbx\Append" Date="20190627" Time="113117">Append D:\2018年25万数据原始\I48c002003.gdb\HYDL D:\2018年25万数据hydl\h-i\G51C002001.gdb\HYDL TEST # # D:\2018年25万数据hydl\h-i\G51C002001.gdb\HYDL</Process><Process ToolSource="C:\Program Files\ArcGIS\ArcToolbox\Toolboxes\Data Management Tools.tbx\Append" Date="20190627" Time="113135">Append D:\2018年25万数据原始\I48c002004.gdb\HYDL D:\2018年25万数据hydl\h-i\G51C002001.gdb\HYDL TEST # # D:\2018年25万数据hydl\h-i\G51C002001.gdb\HYDL</Process><Process ToolSource="C:\Program Files\ArcGIS\ArcToolbox\Toolboxes\Data Management Tools.tbx\Append" Date="20190627" Time="113153">Append D:\2018年25万数据原始\I48c003001.gdb\HYDL D:\2018年25万数据hydl\h-i\G51C002001.gdb\HYDL TEST # # D:\2018年25万数据hydl\h-i\G51C002001.gdb\HYDL</Process><Process ToolSource="C:\Program Files\ArcGIS\ArcToolbox\Toolboxes\Data Management Tools.tbx\Append" Date="20190627" Time="113210">Append D:\2018年25万数据原始\I48c003002.gdb\HYDL D:\2018年25万数据hydl\h-i\G51C002001.gdb\HYDL TEST # # D:\2018年25万数据hydl\h-i\G51C002001.gdb\HYDL</Process><Process ToolSource="C:\Program Files\ArcGIS\ArcToolbox\Toolboxes\Data Management Tools.tbx\Append" Date="20190627" Time="113228">Append D:\2018年25万数据原始\I48c003003.gdb\HYDL D:\2018年25万数据hydl\h-i\G51C002001.gdb\HYDL TEST # # D:\2018年25万数据hydl\h-i\G51C002001.gdb\HYDL</Process><Process ToolSource="C:\Program Files\ArcGIS\ArcToolbox\Toolboxes\Data Management Tools.tbx\Append" Date="20190627" Time="113246">Append D:\2018年25万数据原始\I48c003004.gdb\HYDL D:\2018年25万数据hydl\h-i\G51C002001.gdb\HYDL TEST # # D:\2018年25万数据hydl\h-i\G51C002001.gdb\HYDL</Process><Process ToolSource="C:\Program Files\ArcGIS\ArcToolbox\Toolboxes\Data Management Tools.tbx\Append" Date="20190627" Time="113304">Append D:\2018年25万数据原始\I48c004001.gdb\HYDL D:\2018年25万数据hydl\h-i\G51C002001.gdb\HYDL TEST # # D:\2018年25万数据hydl\h-i\G51C002001.gdb\HYDL</Process><Process ToolSource="C:\Program Files\ArcGIS\ArcToolbox\Toolboxes\Data Management Tools.tbx\Append" Date="20190627" Time="113322">Append D:\2018年25万数据原始\I48c004002.gdb\HYDL D:\2018年25万数据hydl\h-i\G51C002001.gdb\HYDL TEST # # D:\2018年25万数据hydl\h-i\G51C002001.gdb\HYDL</Process><Process ToolSource="C:\Program Files\ArcGIS\ArcToolbox\Toolboxes\Data Management Tools.tbx\Append" Date="20190627" Time="113340">Append D:\2018年25万数据原始\I48c004003.gdb\HYDL D:\2018年25万数据hydl\h-i\G51C002001.gdb\HYDL TEST # # D:\2018年25万数据hydl\h-i\G51C002001.gdb\HYDL</Process><Process ToolSource="C:\Program Files\ArcGIS\ArcToolbox\Toolboxes\Data Management Tools.tbx\Append" Date="20190627" Time="113358">Append D:\2018年25万数据原始\I48c004004.gdb\HYDL D:\2018年25万数据hydl\h-i\G51C002001.gdb\HYDL TEST # # D:\2018年25万数据hydl\h-i\G51C002001.gdb\HYDL</Process><Process ToolSource="C:\Program Files\ArcGIS\ArcToolbox\Toolboxes\Data Management Tools.tbx\Append" Date="20190627" Time="113416">Append D:\2018年25万数据原始\I49c001001.gdb\HYDL D:\2018年25万数据hydl\h-i\G51C002001.gdb\HYDL TEST # # D:\2018年25万数据hydl\h-i\G51C002001.gdb\HYDL</Process><Process ToolSource="C:\Program Files\ArcGIS\ArcToolbox\Toolboxes\Data Management Tools.tbx\Append" Date="20190627" Time="113434">Append D:\2018年25万数据原始\I49c001002.gdb\HYDL D:\2018年25万数据hydl\h-i\G51C002001.gdb\HYDL TEST # # D:\2018年25万数据hydl\h-i\G51C002001.gdb\HYDL</Process><Process ToolSource="C:\Program Files\ArcGIS\ArcToolbox\Toolboxes\Data Management Tools.tbx\Append" Date="20190627" Time="113452">Append D:\2018年25万数据原始\I49c001003.gdb\HYDL D:\2018年25万数据hydl\h-i\G51C002001.gdb\HYDL TEST # # D:\2018年25万数据hydl\h-i\G51C002001.gdb\HYDL</Process><Process ToolSource="C:\Program Files\ArcGIS\ArcToolbox\Toolboxes\Data Management Tools.tbx\Append" Date="20190627" Time="113510">Append D:\2018年25万数据原始\I49c001004.gdb\HYDL D:\2018年25万数据hydl\h-i\G51C002001.gdb\HYDL TEST # # D:\2018年25万数据hydl\h-i\G51C002001.gdb\HYDL</Process><Process ToolSource="C:\Program Files\ArcGIS\ArcToolbox\Toolboxes\Data Management Tools.tbx\Append" Date="20190627" Time="113528">Append D:\2018年25万数据原始\I49c002001.gdb\HYDL D:\2018年25万数据hydl\h-i\G51C002001.gdb\HYDL TEST # # D:\2018年25万数据hydl\h-i\G51C002001.gdb\HYDL</Process><Process ToolSource="C:\Program Files\ArcGIS\ArcToolbox\Toolboxes\Data Management Tools.tbx\Append" Date="20190627" Time="113546">Append D:\2018年25万数据原始\I49c002002.gdb\HYDL D:\2018年25万数据hydl\h-i\G51C002001.gdb\HYDL TEST # # D:\2018年25万数据hydl\h-i\G51C002001.gdb\HYDL</Process><Process ToolSource="C:\Program Files\ArcGIS\ArcToolbox\Toolboxes\Data Management Tools.tbx\Append" Date="20190627" Time="113605">Append D:\2018年25万数据原始\I49c002003.gdb\HYDL D:\2018年25万数据hydl\h-i\G51C002001.gdb\HYDL TEST # # D:\2018年25万数据hydl\h-i\G51C002001.gdb\HYDL</Process><Process ToolSource="C:\Program Files\ArcGIS\ArcToolbox\Toolboxes\Data Management Tools.tbx\Append" Date="20190627" Time="113623">Append D:\2018年25万数据原始\I49c002004.gdb\HYDL D:\2018年25万数据hydl\h-i\G51C002001.gdb\HYDL TEST # # D:\2018年25万数据hydl\h-i\G51C002001.gdb\HYDL</Process><Process ToolSource="C:\Program Files\ArcGIS\ArcToolbox\Toolboxes\Data Management Tools.tbx\Append" Date="20190627" Time="113642">Append D:\2018年25万数据原始\I49c003001.gdb\HYDL D:\2018年25万数据hydl\h-i\G51C002001.gdb\HYDL TEST # # D:\2018年25万数据hydl\h-i\G51C002001.gdb\HYDL</Process><Process ToolSource="C:\Program Files\ArcGIS\ArcToolbox\Toolboxes\Data Management Tools.tbx\Append" Date="20190627" Time="113701">Append D:\2018年25万数据原始\I49c003002.gdb\HYDL D:\2018年25万数据hydl\h-i\G51C002001.gdb\HYDL TEST # # D:\2018年25万数据hydl\h-i\G51C002001.gdb\HYDL</Process><Process ToolSource="C:\Program Files\ArcGIS\ArcToolbox\Toolboxes\Data Management Tools.tbx\Append" Date="20190627" Time="113720">Append D:\2018年25万数据原始\I49c003003.gdb\HYDL D:\2018年25万数据hydl\h-i\G51C002001.gdb\HYDL TEST # # D:\2018年25万数据hydl\h-i\G51C002001.gdb\HYDL</Process><Process ToolSource="C:\Program Files\ArcGIS\ArcToolbox\Toolboxes\Data Management Tools.tbx\Append" Date="20190627" Time="113739">Append D:\2018年25万数据原始\I49c003004.gdb\HYDL D:\2018年25万数据hydl\h-i\G51C002001.gdb\HYDL TEST # # D:\2018年25万数据hydl\h-i\G51C002001.gdb\HYDL</Process><Process ToolSource="C:\Program Files\ArcGIS\ArcToolbox\Toolboxes\Data Management Tools.tbx\Append" Date="20190627" Time="113757">Append D:\2018年25万数据原始\I49c004001.gdb\HYDL D:\2018年25万数据hydl\h-i\G51C002001.gdb\HYDL TEST # # D:\2018年25万数据hydl\h-i\G51C002001.gdb\HYDL</Process><Process ToolSource="C:\Program Files\ArcGIS\ArcToolbox\Toolboxes\Data Management Tools.tbx\Append" Date="20190627" Time="113816">Append D:\2018年25万数据原始\I49c004002.gdb\HYDL D:\2018年25万数据hydl\h-i\G51C002001.gdb\HYDL TEST # # D:\2018年25万数据hydl\h-i\G51C002001.gdb\HYDL</Process><Process ToolSource="C:\Program Files\ArcGIS\ArcToolbox\Toolboxes\Data Management Tools.tbx\Append" Date="20190627" Time="113835">Append D:\2018年25万数据原始\I49c004003.gdb\HYDL D:\2018年25万数据hydl\h-i\G51C002001.gdb\HYDL TEST # # D:\2018年25万数据hydl\h-i\G51C002001.gdb\HYDL</Process><Process ToolSource="C:\Program Files\ArcGIS\ArcToolbox\Toolboxes\Data Management Tools.tbx\Append" Date="20190627" Time="113855">Append D:\2018年25万数据原始\I49c004004.gdb\HYDL D:\2018年25万数据hydl\h-i\G51C002001.gdb\HYDL TEST # # D:\2018年25万数据hydl\h-i\G51C002001.gdb\HYDL</Process><Process ToolSource="C:\Program Files\ArcGIS\ArcToolbox\Toolboxes\Data Management Tools.tbx\Append" Date="20190627" Time="113914">Append D:\2018年25万数据原始\I50c001001.gdb\HYDL D:\2018年25万数据hydl\h-i\G51C002001.gdb\HYDL TEST # # D:\2018年25万数据hydl\h-i\G51C002001.gdb\HYDL</Process><Process ToolSource="C:\Program Files\ArcGIS\ArcToolbox\Toolboxes\Data Management Tools.tbx\Append" Date="20190627" Time="113933">Append D:\2018年25万数据原始\I50c001002.gdb\HYDL D:\2018年25万数据hydl\h-i\G51C002001.gdb\HYDL TEST # # D:\2018年25万数据hydl\h-i\G51C002001.gdb\HYDL</Process><Process ToolSource="C:\Program Files\ArcGIS\ArcToolbox\Toolboxes\Data Management Tools.tbx\Append" Date="20190627" Time="113952">Append D:\2018年25万数据原始\I50c001003.gdb\HYDL D:\2018年25万数据hydl\h-i\G51C002001.gdb\HYDL TEST # # D:\2018年25万数据hydl\h-i\G51C002001.gdb\HYDL</Process><Process ToolSource="C:\Program Files\ArcGIS\ArcToolbox\Toolboxes\Data Management Tools.tbx\Append" Date="20190627" Time="114011">Append D:\2018年25万数据原始\I50c001004.gdb\HYDL D:\2018年25万数据hydl\h-i\G51C002001.gdb\HYDL TEST # # D:\2018年25万数据hydl\h-i\G51C002001.gdb\HYDL</Process><Process ToolSource="C:\Program Files\ArcGIS\ArcToolbox\Toolboxes\Data Management Tools.tbx\Append" Date="20190627" Time="114031">Append D:\2018年25万数据原始\I50c002001.gdb\HYDL D:\2018年25万数据hydl\h-i\G51C002001.gdb\HYDL TEST # # D:\2018年25万数据hydl\h-i\G51C002001.gdb\HYDL</Process><Process ToolSource="C:\Program Files\ArcGIS\ArcToolbox\Toolboxes\Data Management Tools.tbx\Append" Date="20190627" Time="114050">Append D:\2018年25万数据原始\I50c002002.gdb\HYDL D:\2018年25万数据hydl\h-i\G51C002001.gdb\HYDL TEST # # D:\2018年25万数据hydl\h-i\G51C002001.gdb\HYDL</Process><Process ToolSource="C:\Program Files\ArcGIS\ArcToolbox\Toolboxes\Data Management Tools.tbx\Append" Date="20190627" Time="114110">Append D:\2018年25万数据原始\I50c002003.gdb\HYDL D:\2018年25万数据hydl\h-i\G51C002001.gdb\HYDL TEST # # D:\2018年25万数据hydl\h-i\G51C002001.gdb\HYDL</Process><Process ToolSource="C:\Program Files\ArcGIS\ArcToolbox\Toolboxes\Data Management Tools.tbx\Append" Date="20190627" Time="114130">Append D:\2018年25万数据原始\I50c002004.gdb\HYDL D:\2018年25万数据hydl\h-i\G51C002001.gdb\HYDL TEST # # D:\2018年25万数据hydl\h-i\G51C002001.gdb\HYDL</Process><Process ToolSource="C:\Program Files\ArcGIS\ArcToolbox\Toolboxes\Data Management Tools.tbx\Append" Date="20190627" Time="114150">Append D:\2018年25万数据原始\I50c003001.gdb\HYDL D:\2018年25万数据hydl\h-i\G51C002001.gdb\HYDL TEST # # D:\2018年25万数据hydl\h-i\G51C002001.gdb\HYDL</Process><Process ToolSource="C:\Program Files\ArcGIS\ArcToolbox\Toolboxes\Data Management Tools.tbx\Append" Date="20190627" Time="114210">Append D:\2018年25万数据原始\I50c003002.gdb\HYDL D:\2018年25万数据hydl\h-i\G51C002001.gdb\HYDL TEST # # D:\2018年25万数据hydl\h-i\G51C002001.gdb\HYDL</Process><Process ToolSource="C:\Program Files\ArcGIS\ArcToolbox\Toolboxes\Data Management Tools.tbx\Append" Date="20190627" Time="114233">Append D:\2018年25万数据原始\I50c003003.gdb\HYDL D:\2018年25万数据hydl\h-i\G51C002001.gdb\HYDL TEST # # D:\2018年25万数据hydl\h-i\G51C002001.gdb\HYDL</Process><Process ToolSource="C:\Program Files\ArcGIS\ArcToolbox\Toolboxes\Data Management Tools.tbx\Append" Date="20190627" Time="114256">Append D:\2018年25万数据原始\I50c003004.gdb\HYDL D:\2018年25万数据hydl\h-i\G51C002001.gdb\HYDL TEST # # D:\2018年25万数据hydl\h-i\G51C002001.gdb\HYDL</Process><Process ToolSource="C:\Program Files\ArcGIS\ArcToolbox\Toolboxes\Data Management Tools.tbx\Append" Date="20190627" Time="114317">Append D:\2018年25万数据原始\I50c004001.gdb\HYDL D:\2018年25万数据hydl\h-i\G51C002001.gdb\HYDL TEST # # D:\2018年25万数据hydl\h-i\G51C002001.gdb\HYDL</Process><Process ToolSource="C:\Program Files\ArcGIS\ArcToolbox\Toolboxes\Data Management Tools.tbx\Append" Date="20190627" Time="114339">Append D:\2018年25万数据原始\I50c004002.gdb\HYDL D:\2018年25万数据hydl\h-i\G51C002001.gdb\HYDL TEST # # D:\2018年25万数据hydl\h-i\G51C002001.gdb\HYDL</Process><Process ToolSource="C:\Program Files\ArcGIS\ArcToolbox\Toolboxes\Data Management Tools.tbx\Append" Date="20190627" Time="114401">Append D:\2018年25万数据原始\I50c004003.gdb\HYDL D:\2018年25万数据hydl\h-i\G51C002001.gdb\HYDL TEST # # D:\2018年25万数据hydl\h-i\G51C002001.gdb\HYDL</Process><Process ToolSource="C:\Program Files\ArcGIS\ArcToolbox\Toolboxes\Data Management Tools.tbx\Append" Date="20190627" Time="114424">Append D:\2018年25万数据原始\I50c004004.gdb\HYDL D:\2018年25万数据hydl\h-i\G51C002001.gdb\HYDL TEST # # D:\2018年25万数据hydl\h-i\G51C002001.gdb\HYDL</Process><Process ToolSource="C:\Program Files\ArcGIS\ArcToolbox\Toolboxes\Data Management Tools.tbx\Append" Date="20190627" Time="114445">Append D:\2018年25万数据原始\I51c001001.gdb\HYDL D:\2018年25万数据hydl\h-i\G51C002001.gdb\HYDL TEST # # D:\2018年25万数据hydl\h-i\G51C002001.gdb\HYDL</Process><Process ToolSource="C:\Program Files\ArcGIS\ArcToolbox\Toolboxes\Data Management Tools.tbx\Append" Date="20190627" Time="114506">Append D:\2018年25万数据原始\I51c001002.gdb\HYDL D:\2018年25万数据hydl\h-i\G51C002001.gdb\HYDL TEST # # D:\2018年25万数据hydl\h-i\G51C002001.gdb\HYDL</Process><Process ToolSource="C:\Program Files\ArcGIS\ArcToolbox\Toolboxes\Data Management Tools.tbx\Append" Date="20190627" Time="114527">Append D:\2018年25万数据原始\I51c001003.gdb\HYDL D:\2018年25万数据hydl\h-i\G51C002001.gdb\HYDL TEST # # D:\2018年25万数据hydl\h-i\G51C002001.gdb\HYDL</Process><Process ToolSource="C:\Program Files\ArcGIS\ArcToolbox\Toolboxes\Data Management Tools.tbx\Append" Date="20190627" Time="114549">Append D:\2018年25万数据原始\I51c002001.gdb\HYDL D:\2018年25万数据hydl\h-i\G51C002001.gdb\HYDL TEST # # D:\2018年25万数据hydl\h-i\G51C002001.gdb\HYDL</Process><Process ToolSource="C:\Program Files\ArcGIS\ArcToolbox\Toolboxes\Data Management Tools.tbx\Append" Date="20190627" Time="114610">Append D:\2018年25万数据原始\I51c002002.gdb\HYDL D:\2018年25万数据hydl\h-i\G51C002001.gdb\HYDL TEST # # D:\2018年25万数据hydl\h-i\G51C002001.gdb\HYDL</Process><Process ToolSource="C:\Program Files\ArcGIS\ArcToolbox\Toolboxes\Data Management Tools.tbx\Append" Date="20190627" Time="114631">Append D:\2018年25万数据原始\I51c002003.gdb\HYDL D:\2018年25万数据hydl\h-i\G51C002001.gdb\HYDL TEST # # D:\2018年25万数据hydl\h-i\G51C002001.gdb\HYDL</Process><Process ToolSource="C:\Program Files\ArcGIS\ArcToolbox\Toolboxes\Data Management Tools.tbx\Append" Date="20190627" Time="114653">Append D:\2018年25万数据原始\I51c003001.gdb\HYDL D:\2018年25万数据hydl\h-i\G51C002001.gdb\HYDL TEST # # D:\2018年25万数据hydl\h-i\G51C002001.gdb\HYDL</Process><Process ToolSource="C:\Program Files\ArcGIS\ArcToolbox\Toolboxes\Data Management Tools.tbx\Append" Date="20190627" Time="114714">Append D:\2018年25万数据原始\I51c003002.gdb\HYDL D:\2018年25万数据hydl\h-i\G51C002001.gdb\HYDL TEST # # D:\2018年25万数据hydl\h-i\G51C002001.gdb\HYDL</Process><Process ToolSource="C:\Program Files\ArcGIS\ArcToolbox\Toolboxes\Data Management Tools.tbx\Append" Date="20190627" Time="114738">Append D:\2018年25万数据原始\I51c004001.gdb\HYDL D:\2018年25万数据hydl\h-i\G51C002001.gdb\HYDL TEST # # D:\2018年25万数据hydl\h-i\G51C002001.gdb\HYDL</Process><Process ToolSource="C:\Program Files\ArcGIS\ArcToolbox\Toolboxes\Data Management Tools.tbx\Append" Date="20190627" Time="114759">Append D:\2018年25万数据原始\I51c004002.gdb\HYDL D:\2018年25万数据hydl\h-i\G51C002001.gdb\HYDL TEST # # D:\2018年25万数据hydl\h-i\G51C002001.gdb\HYDL</Process><Process ToolSource="C:\Program Files\ArcGIS\ArcToolbox\Toolboxes\Data Management Tools.tbx\CopyFeatures" Date="20190702" Time="202220">CopyFeatures D:\2018年25万数据hydl\h-i\G51C002001.gdb\HYDL D:\2018年25万数据hydl\h-i\shp\HYDL.shp # 0 0 0</Process><Process ToolSource="C:\Program Files\ArcGIS\ArcToolbox\Toolboxes\Analysis Tools.tbx\Clip" Date="20191213" Time="103340">Clip E:\给审图2019011\给审图合并层加ID201910\水系\hydl\h-i\shp\hydl.shp E:\给审图2019011\BoundNew-final\BoundNew-final\i49c003001\map250k_Select3.shp E:\给审图2019011\hydl\hydl-h1-i234\clip\i49c003001\hydl.shp #</Process><Process ToolSource="C:\Program Files\ArcGIS\ArcToolbox\Toolboxes\Data Management Tools.tbx\MultipartToSinglepart" Date="20191213" Time="103341">MultipartToSinglepart E:\给审图2019011\hydl\hydl-h1-i234\clip\i49c003001\hydl.shp E:\给审图2019011\hydl\hydl-h1-i234\mult\i49c003001\hydl.shp</Process><Process ToolSource="d:\program files (x86)\arcgis\desktop10.8\ArcToolbox\Toolboxes\Data Management Tools.tbx\Merge" Date="20230412" Time="110257">Merge hydl1;hydl2;hydl3;hydl4;hydl5;hydl6;hydl7 D:\个人文件\SHANXI\XIAN\大西安.gdb\总河流 "GB "GB" true true false 9 Long 0 9 ,First,#,hydl1,GB,-1,-1,hydl2,GB,-1,-1,hydl3,GB,-1,-1,hydl4,GB,-1,-1,hydl5,GB,-1,-1,hydl6,GB,-1,-1,hydl7,GB,-1,-1;HYDC "HYDC" true true false 8 Text 0 0 ,First,#,hydl1,HYDC,-1,-1,hydl2,HYDC,-1,-1,hydl3,HYDC,-1,-1,hydl4,HYDC,-1,-1,hydl5,HYDC,-1,-1,hydl6,HYDC,-1,-1,hydl7,HYDC,-1,-1;NAME "NAME" true true false 60 Text 0 0 ,First,#,hydl1,NAME,-1,-1,hydl2,NAME,-1,-1,hydl3,NAME,-1,-1,hydl4,NAME,-1,-1,hydl5,NAME,-1,-1,hydl6,NAME,-1,-1,hydl7,NAME,-1,-1;Shape_Leng "Shape_Leng" true true false 19 Double 0 0 ,First,#,hydl1,Shape_Leng,-1,-1,hydl2,Shape_Leng,-1,-1,hydl3,Shape_Leng,-1,-1,hydl4,Shape_Leng,-1,-1,hydl5,Shape_Leng,-1,-1,hydl6,Shape_Leng,-1,-1,hydl7,Shape_Leng,-1,-1;ID "ID" true true false 9 Long 0 9 ,First,#,hydl1,ID,-1,-1,hydl2,ID,-1,-1,hydl3,ID,-1,-1,hydl4,ID,-1,-1,hydl5,ID,-1,-1,hydl6,ID,-1,-1,hydl7,ID,-1,-1;ORIG_FID "ORIG_FID" true true false 9 Long 0 9 ,First,#,hydl1,ORIG_FID,-1,-1,hydl2,ORIG_FID,-1,-1,hydl3,ORIG_FID,-1,-1,hydl4,ORIG_FID,-1,-1,hydl5,ORIG_FID,-1,-1,hydl6,ORIG_FID,-1,-1,hydl7,ORIG_FID,-1,-1"</Process><Process ToolSource="d:\program files (x86)\arcgis\desktop10.8\ArcToolbox\Toolboxes\Analysis Tools.tbx\Clip" Date="20230412" Time="110416">Clip 总河流 大西安 D:\个人文件\SHANXI\XIAN\大西安.gdb\big河流 #</Process></lineage><itemProps><itemName Sync="TRUE">big河流</itemName><imsContentType Sync="TRUE">002</imsContentType><itemLocation><linkage Sync="TRUE">file://\\LAPTOP-II6RV5SC\D$\个人文件\SHANXI\XIAN\大西安.gdb</linkage><protocol Sync="TRUE">Local Area Network</protocol></itemLocation></itemProps><coordRef><type Sync="TRUE">Geographic</type><geogcsn Sync="TRUE">GCS_WGS_1984</geogcsn><csUnits Sync="TRUE">Angular Unit: Degree (0.017453)</csUnits><peXml Sync="TRUE">&lt;GeographicCoordinateSystem xsi:type='typens:GeographicCoordinateSystem' xmlns:xsi='http://www.w3.org/2001/XMLSchema-instance' xmlns:xs='http://www.w3.org/2001/XMLSchema' xmlns:typens='http://www.esri.com/schemas/ArcGIS/10.7'&gt;&lt;WKT&gt;GEOGCS[&amp;quot;GCS_WGS_1984&amp;quot;,DATUM[&amp;quot;D_WGS_1984&amp;quot;,SPHEROID[&amp;quot;WGS_1984&amp;quot;,6378137.0,298.257223563]],PRIMEM[&amp;quot;Greenwich&amp;quot;,0.0],UNIT[&amp;quot;Degree&amp;quot;,0.0174532925199433],AUTHORITY[&amp;quot;EPSG&amp;quot;,4326]]&lt;/WKT&gt;&lt;XOrigin&gt;-400&lt;/XOrigin&gt;&lt;YOrigin&gt;-400&lt;/YOrigin&gt;&lt;XYScale&gt;1111948722.2222221&lt;/XYScale&gt;&lt;ZOrigin&gt;-100000&lt;/ZOrigin&gt;&lt;ZScale&gt;10000&lt;/ZScale&gt;&lt;MOrigin&gt;-100000&lt;/MOrigin&gt;&lt;MScale&gt;10000&lt;/MScale&gt;&lt;XYTolerance&gt;8.9831528411952133e-09&lt;/XYTolerance&gt;&lt;ZTolerance&gt;0.001&lt;/ZTolerance&gt;&lt;MTolerance&gt;0.001&lt;/MTolerance&gt;&lt;HighPrecision&gt;true&lt;/HighPrecision&gt;&lt;LeftLongitude&gt;-180&lt;/LeftLongitude&gt;&lt;WKID&gt;4326&lt;/WKID&gt;&lt;LatestWKID&gt;4326&lt;/LatestWKID&gt;&lt;/GeographicCoordinateSystem&gt;</peXml></coordRef></DataProperties><SyncDate>20230412</SyncDate><SyncTime>11041500</SyncTime><ModDate>20230412</ModDate><ModTime>11041500</ModTime></Esri><dataIdInfo><envirDesc Sync="TRUE"> Version 6.2 (Build 9200) ; Esri ArcGIS 10.8.0.12790</envirDesc><dataLang><languageCode value="zho" Sync="TRUE"></languageCode><countryCode value="CHN" Sync="TRUE"></countryCode></dataLang><idCitation><resTitle Sync="TRUE">big河流</resTitle><presForm><PresFormCd value="005" Sync="TRUE"></PresFormCd></presForm></idCitation><spatRpType><SpatRepTypCd value="001" Sync="TRUE"></SpatRepTypCd></spatRpType></dataIdInfo><mdLang><languageCode value="zho" Sync="TRUE"></languageCode><countryCode value="CHN" Sync="TRUE"></countryCode></mdLang><distInfo><distFormat><formatName Sync="TRUE">文件地理数据库要素类</formatName></distFormat><distributor><distorTran><onLineSrc><orDesc Sync="TRUE">002</orDesc><linkage Sync="TRUE">file://\\NEWMAP-PC\E\给审图2019011\hydl\hydl-h1-i234\mult\i49c003001\hydl.shp</linkage><protocol Sync="TRUE">Local Area Network</protocol></onLineSrc><transSize Sync="TRUE">0.000</transSize></distorTran><distorFormat><formatName Sync="TRUE">Shapefile</formatName></distorFormat></distributor></distInfo><mdHrLv><ScopeCd value="005" Sync="TRUE"></ScopeCd></mdHrLv><mdHrLvName Sync="TRUE">dataset</mdHrLvName><spatRepInfo><VectSpatRep><geometObjs Name="big河流"><geoObjTyp><GeoObjTypCd value="002" Sync="TRUE"></GeoObjTypCd></geoObjTyp><geoObjCnt Sync="TRUE">0</geoObjCnt></geometObjs><topLvl><TopoLevCd value="001" Sync="TRUE"></TopoLevCd></topLvl></VectSpatRep></spatRepInfo><spdoinfo><direct Sync="TRUE">Vector</direct><ptvctinf><esriterm Name="big河流"><efeatyp Sync="TRUE">Simple</efeatyp><efeageom code="3" Sync="TRUE"></efeageom><esritopo Sync="TRUE">FALSE</esritopo><efeacnt Sync="TRUE">0</efeacnt><spindex Sync="TRUE">TRUE</spindex><linrefer Sync="TRUE">FALSE</linrefer></esriterm></ptvctinf></spdoinfo><eainfo><detailed Name="big河流"><enttyp><enttypl Sync="TRUE">big河流</enttypl><enttypt Sync="TRUE">Feature Class</enttypt><enttypc Sync="TRUE">0</enttypc></enttyp><attr><attrlabl Sync="TRUE">OBJECTID</attrlabl><attalias Sync="TRUE">OBJECTID</attalias><attrtype Sync="TRUE">OID</attrtype><attwidth Sync="TRUE">4</attwidth><atprecis Sync="TRUE">0</atprecis><attscale Sync="TRUE">0</attscale><attrdef Sync="TRUE">Internal feature number.</attrdef><attrdefs Sync="TRUE">Esri</attrdefs><attrdomv><udom Sync="TRUE">Sequential unique whole numbers that are automatically generated.</udom></attrdomv></attr><attr><attrlabl Sync="TRUE">SHAPE</attrlabl><attalias Sync="TRUE">Shape</attalias><attrtype Sync="TRUE">Geometry</attrtype><attwidth Sync="TRUE">0</attwidth><atprecis Sync="TRUE">0</atprecis><attscale Sync="TRUE">0</attscale><attrdef Sync="TRUE">Feature geometry.</attrdef><attrdefs Sync="TRUE">ESRI</attrdefs><attrdomv><udom Sync="TRUE">Coordinates defining the features.</udom></attrdomv></attr><attr><attrlabl Sync="TRUE">GB</attrlabl><attalias Sync="TRUE">GB</attalias><attrtype Sync="TRUE">Integer</attrtype><attwidth Sync="TRUE">4</attwidth><atprecis Sync="TRUE">0</atprecis><attscale Sync="TRUE">0</attscale></attr><attr><attrlabl Sync="TRUE">HYDC</attrlabl><attalias Sync="TRUE">HYDC</attalias><attrtype Sync="TRUE">String</attrtype><attwidth Sync="TRUE">8</attwidth><atprecis Sync="TRUE">0</atprecis><attscale Sync="TRUE">0</attscale></attr><attr><attrlabl Sync="TRUE">NAME</attrlabl><attalias Sync="TRUE">NAME</attalias><attrtype Sync="TRUE">String</attrtype><attwidth Sync="TRUE">60</attwidth><atprecis Sync="TRUE">0</atprecis><attscale Sync="TRUE">0</attscale></attr><attr><attrlabl Sync="TRUE">Shape_Leng</attrlabl><attalias Sync="TRUE">Shape_Leng</attalias><attrtype Sync="TRUE">Double</attrtype><attwidth Sync="TRUE">8</attwidth><atprecis Sync="TRUE">0</atprecis><attscale Sync="TRUE">0</attscale></attr><attr><attrlabl Sync="TRUE">ID</attrlabl><attalias Sync="TRUE">ID</attalias><attrtype Sync="TRUE">Integer</attrtype><attwidth Sync="TRUE">4</attwidth><atprecis Sync="TRUE">0</atprecis><attscale Sync="TRUE">0</attscale></attr><attr><attrlabl Sync="TRUE">ORIG_FID</attrlabl><attalias Sync="TRUE">ORIG_FID</attalias><attrtype Sync="TRUE">Integer</attrtype><attwidth Sync="TRUE">4</attwidth><atprecis Sync="TRUE">0</atprecis><attscale Sync="TRUE">0</attscale></attr><attr><attrlabl Sync="TRUE">Shape_Length</attrlabl><attalias Sync="TRUE">Shape_Length</attalias><attrtype Sync="TRUE">Double</attrtype><attwidth Sync="TRUE">8</attwidth><atprecis Sync="TRUE">0</atprecis><attscale Sync="TRUE">0</attscale><attrdef Sync="TRUE">Length of feature in internal units.</attrdef><attrdefs Sync="TRUE">Esri</attrdefs><attrdomv><udom Sync="TRUE">Positive real numbers that are automatically generated.</udom></attrdomv></attr></detailed></eainfo><mdDateSt Sync="TRUE">20230412</mdDateSt><refSysInfo><RefSystem><refSysID><identCode code="4326" Sync="TRUE" value="0">CGCS_2000</identCode><idCodeSpace Sync="TRUE">EPSG</idCodeSpace><idVersion Sync="TRUE">6.14(3.0.1)</idVersion></refSysID></RefSystem></refSysInfo><idinfo><native Sync="TRUE">Microsoft Windows Vista Version 6.1 (Build 7600) ; ESRI ArcCatalog 9.3.1.3000</native><descript><langdata Sync="TRUE">zh</langdata></descript><citation><citeinfo><title Sync="TRUE">hydl</title><ftname Sync="TRUE">hydl</ftname><geoform Sync="TRUE">vector digital data</geoform><onlink Sync="TRUE">\\NEWMAP-PC\E\给审图2019011\hydl\hydl-h1-i234\mult\i49c003001\hydl.shp</onlink></citeinfo></citation><natvform Sync="TRUE">Shapefile</natvform></idinfo><metainfo><langmeta Sync="TRUE">zh</langmeta><metstdn Sync="TRUE">FGDC Content Standards for Digital Geospatial Metadata</metstdn><metstdv Sync="TRUE">FGDC-STD-001-1998</metstdv><mettc Sync="TRUE">local time</mettc><metd Sync="TRUE">20191213</metd></metainfo><mdStanName Sync="TRUE">ISO 19115 Geographic Information - Metadata</mdStanName><mdStanVer Sync="TRUE">DIS_ESRI1.0</mdStanVer><mdChar><CharSetCd Sync="TRUE" value="004"></CharSetCd></mdChar><distinfo><resdesc Sync="TRUE">Downloadable Data</resdesc><stdorder><digform><digtinfo><transize Sync="TRUE">0.000</transize><dssize Sync="TRUE">0.000</dssize></digtinfo></digform></stdorder></distinfo><spref><horizsys><cordsysn><geogcsn Sync="TRUE">CGCS_2000</geogcsn></cordsysn><geodetic><horizdn Sync="TRUE">D_2000</horizdn><ellips Sync="TRUE">S_2000</ellips><semiaxis Sync="TRUE">6378137.000000</semiaxis><denflat Sync="TRUE">298.257222</denflat></geodetic><geograph><geogunit Sync="TRUE">Decimal degrees</geogunit><latres Sync="TRUE">0.000000</latres><longres Sync="TRUE">0.000000</longres></geograph></horizsys><vertdef><altsys><altenc Sync="TRUE">Explicit elevation coordinate included with horizontal coordinates</altenc><altres Sync="TRUE">0.000100</altres></altsys></vertdef></spref></metadata>
